# Supplementary material for: Potential links between human bloodstream infection by Salmonella enterica serovar Typhimurium and international transmission to Colombia
Source: PLoS Negl Trop Dis. 2025 Jan 28;19(1):e0012801. doi: 10.1371/journal.pntd.0012801 (PMC11790238; doi:10.1371/journal.pntd.0012801)
Supplement: S1 Table — (XLSX) [file pntd.0012801.s001.xlsx]

## Sheet: Main
Barcode	strain	SRA accession	serovar_reported	serovar_cgmlst	serovar_fljAB	year	continent	country	source	tissue	MLST	HC100	Invasiveness	AMR_No.	AMR No.	Ampicillin R/S	Chloramphenicol R/S	Streptomycin R/S	Tetracycline R/S	Gentamicin R/S	Amikacin R/S	Nalidixic acid R/S	Trimethoprim R/S	Ciprofloxacin R/S	Ceftazidime R/S	Cefotaxime R/S
FD01543705	26-1999-JM	ERR3633603	Typhimurium	Typhimurium	Typhimurium	1999	South America	Colombia	Human	Blood	5526	209636	0.0954	Resistant_to_1-2_drugs	1	S	S	I	S	S	S	S	S	S	S	S
FD01543706	32-JM	ERR3633604	Typhimurium	Typhimurium	Typhimurium	1999	South America	Colombia	Human	Blood	19	305	0.117	Resistant_to_>=3_drugs	4	R	S	I	R	S	S	S	R	S	S	S
FD01543715	5-2000-JM	ERR3633612	Typhimurium	Typhimurium	Typhimurium	2000	South America	Colombia	Human	Blood	Unknown	305	0.112	Resistant_to_>=3_drugs	5	R	R	R	R	S	S	S	R	S	S	S
FD01543724	100-2000-JM	ERR3633621	Typhimurium	Typhimurium	Typhimurium	2000	South America	Colombia	Human	Blood	19	210774	0.114	Resistant_to_1-2_drugs	1	S	S	I	S	S	S	S	S	S	S	S
FD01543734	150-00-JM	ERR3633631	Typhimurium	Typhimurium	Typhimurium	2000	South America	Colombia	Human	Blood	19	216433	0.0966	Pansusceptible	0	S	S	S	S	S	S	S	S	S	S	S
FD01543737	173-00-JM	ERR3633634	Typhimurium	Typhimurium	Typhimurium	2000	South America	Colombia	Human	Blood	19	216432	0.1001	Resistant_to_1-2_drugs	2	S	S	I	I	S	S	S	S	S	S	S
FD01543741	16-JM	ERR3633638	Typhimurium	Typhimurium	Typhimurium	2001	South America	Colombia	Human	Blood	5526	216432	0.099	Resistant_to_>=3_drugs	3	S	S	I	R	S	S	S	S	S	I	S
FD01543742	20-01-JM	ERR3633639	Typhimurium	Typhimurium	Typhimurium	2001	South America	Colombia	Human	Blood	19	210774	0.1217	Resistant_to_>=3_drugs	3	R	S	R	S	S	S	S	R	S	S	S
FD01543761	62-JM	ERR3633749	Typhimurium	Typhimurium	Typhimurium	2002	South America	Colombia	Human	Blood	19	10284	0.0917	Pansusceptible	0	S	S	S	S	S	S	S	S	S	S	S
FD01543763	67-02-JM	ERR3633751	Typhimurium	Typhimurium	Typhimurium	2002	South America	Colombia	Human	Blood	19	305	0.1104	Resistant_to_>=3_drugs	4	R	R	R	R	S	S	S	S	S	S	S
FD01543764	68-02-JM	ERR3633752	Typhimurium	Typhimurium	Typhimurium	2002	South America	Colombia	Human	Blood	19	48	0.0967	Resistant_to_1-2_drugs	1	S	S	I	S	S	S	S	S	S	S	S
FD01543765	75-02-JM	ERR3633753	Typhimurium	Typhimurium	Typhimurium	2002	South America	Colombia	Human	Blood	19	10284	0.098	Resistant_to_1-2_drugs	1	S	S	I	S	S	S	S	S	S	S	S
FD01543778	192-JM	ERR3633766	Typhimurium	Typhimurium	Typhimurium	2002	South America	Colombia	Human	Blood	Unknown	305	0.1291	Resistant_to_>=3_drugs	4	I	S	I	R	S	S	S	R	S	S	S
FD01543781	7-JM	ERR3633769	Typhimurium	Typhimurium	Typhimurium	2003	South America	Colombia	Human	Blood	19	305	0.1118	Resistant_to_>=3_drugs	4	R	R	R	R	S	S	S	S	S	S	S
FD01543783	11-03-JM	ERR3633771	Typhimurium	Typhimurium	Typhimurium	2003	South America	Colombia	Human	Blood	19	210774	0.1064	Pansusceptible	0	S	S	S	S	S	S	S	S	S	S	S
FD01844966	63-2003-JM	ERR3634519	Typhimurium	Typhimurium	Typhimurium	2003	South America	Colombia	Human	Blood	19	10284	0.0841	Pansusceptible	0	S	S	S	S	S	S	S	S	S	S	S
FD01844970	103-2003-JM	ERR3634523	Typhimurium	Typhimurium	Typhimurium	2003	South America	Colombia	Human	Blood	19	305	0.1124	Resistant_to_>=3_drugs	4	R	R	R	R	S	S	S	S	S	S	S
FD01844972	151-03-JM	ERR3634525	Typhimurium	Typhimurium	Typhimurium	2003	South America	Colombia	Human	Blood	19	305	0.1118	Resistant_to_>=3_drugs	3	R	S	S	R	S	S	S	R	S	S	S
FD01844978	237-JM	ERR3634531	Typhimurium	Typhimurium	Typhimurium	2003	South America	Colombia	Human	Blood	19	305	0.1085	Resistant_to_>=3_drugs	4	R	R	R	R	S	S	S	S	S	S	S
FD01844979	239-JM	ERR3634532	Typhimurium	Typhimurium	Typhimurium	2003	South America	Colombia	Human	Blood	19	305	0.1217	Resistant_to_>=3_drugs	3	R	R		R	S		S	S	S	S	S
FD01844980	242-03-JM	ERR3634533	Typhimurium	Typhimurium	Typhimurium	2003	South America	Colombia	Human	Blood	19	305	0.1135	Resistant_to_>=3_drugs	5	I	S	R	R	S	S	R	R	S	S	S
FD01844981	248-JM	ERR3634534	Typhimurium	Typhimurium	Typhimurium	2003	South America	Colombia	Human	Blood	19	305	0.1186	Resistant_to_>=3_drugs	3	R	R		R	S		S	S	S	S	S
FD01844984	280-JM	ERR3634537	Typhimurium	Typhimurium	Typhimurium	2003	South America	Colombia	Human	Blood	Unknown	305	0.1163	Resistant_to_>=3_drugs	3	R	R	S	R	S	S	S	S	S	S	S
FD01844985	287-03-JM	ERR3634538	Typhimurium	Typhimurium	Typhimurium	2003	South America	Colombia	Human	Blood	19	305	0.116	Resistant_to_>=3_drugs	4	R	R	R	R	S	S	S	S	S	S	S
FD01844986	296-JM	ERR3634539	Typhimurium	Typhimurium	Typhimurium	2003	South America	Colombia	Human	Blood	19	148	0.1127	Resistant_to_>=3_drugs	3	R	S	R	R	S	S	S	S	S	S	S
FD01844990	9-JM	ERR3634543	Typhimurium	Typhimurium	Typhimurium	2004	South America	Colombia	Human	Blood	19	305	0.1071	Resistant_to_1-2_drugs	2	S	S	R	R	S	S	S	S	S	S	S
FD01844991	8-JM	ERR3634544	Typhimurium	Typhimurium	Typhimurium	2004	South America	Colombia	Human	Blood	19	305	0.1043	Resistant_to_>=3_drugs	4	R	R	R	R	S	S	S	S	S	S	S
FD01844996	47-JM	ERR3634549	Typhimurium	Typhimurium	Typhimurium	2004	South America	Colombia	Human	Blood	19	305	0.1113	Resistant_to_>=3_drugs	4	R	R	R	R	S	S	S	S	S	S	S
FD01845000	71-JM	ERR3634553	Typhimurium	Typhimurium	Typhimurium	2004	South America	Colombia	Human	Blood	19	305	0.1212	Resistant_to_>=3_drugs	4	R	R	R	R	S	S	S	S	S	S	S
FD01845002	255-2007-JM	ERR3634555	Typhimurium	Typhimurium	Typhimurium	2007	South America	Colombia	Human	Blood	Unknown	29489	0.1093	Resistant_to_1-2_drugs	1	S	S	I	S	S	S	S	S	S	S	S
FD01845003	90-04-JM	ERR3634556	Typhimurium	Typhimurium	Typhimurium	2004	South America	Colombia	Human	Blood	7617	305	0.1187	Resistant_to_>=3_drugs	4	R	R	R	R	S	S	S	S	S	S	S
FD01845005	147-JM	ERR3634558	Typhimurium	Typhimurium	Typhimurium	2004	South America	Colombia	Human	Blood	19	305	0.1148	Resistant_to_>=3_drugs	6	R	R	R	R	R	S	S	S	S	S	R
FD01845006	176-JM	ERR3634559	Typhimurium	Typhimurium	Typhimurium	2004	South America	Colombia	Human	Blood	19	305	0.1176	Resistant_to_1-2_drugs	1	S	S	R	S	S	S	S	S	S	S	S
FD01845009	185-JM	ERR3634562	Typhimurium	Typhimurium	Typhimurium	2004	South America	Colombia	Human	Blood	19	305	0.1123	Resistant_to_>=3_drugs	4	R	R	R	R	S	S	S	S	S	S	S
FD01845010	187-04-JM	ERR3634563	Typhimurium	Typhimurium	Typhimurium	2004	South America	Colombia	Human	Blood	19	305	0.1059	Resistant_to_>=3_drugs	5	R	R	R	R	S	S	I	S	S	S	S
FD01845014	284-04-JM	ERR3634567	Typhimurium	Typhimurium	Typhimurium	2004	South America	Colombia	Human	Blood	19	305	0.118	Resistant_to_>=3_drugs	4	R	R	R	R	S	S	S	S	S	S	S
FD01845016	318-JM	ERR3634569	Typhimurium	Typhimurium	Typhimurium	2004	South America	Colombia	Human	Blood	19	305	0.1116	Resistant_to_>=3_drugs	3	R	R	R	S	S	S	S	S	S	S	S
FD01845020	346-JM	ERR3634573	Typhimurium	Typhimurium	Typhimurium	2004	South America	Colombia	Human	Blood	19	305	0.0948	Resistant_to_>=3_drugs	3	I	S	S	R	S	S	S	R	S	S	S
FD01845024	285-08-JM	ERR3634577	Typhimurium	Typhimurium	Typhimurium	2008	South America	Colombia	Human	Blood	19	305	0.1243	Resistant_to_>=3_drugs	4	R	R	R	R	S	S	S	S	S	S	S
FD01845027	26-2005-JM	ERR3634580	Typhimurium	Typhimurium	Typhimurium	2005	South America	Colombia	Human	Blood	19	10284	0.1101	Pansusceptible	0	S	S	S	S	S	S	S	S	S	S	S
FD01845028	27-05-JM	ERR3634581	Typhimurium	Typhimurium	Typhimurium	2005	South America	Colombia	Human	Blood	Unknown	10284	0.11	Resistant_to_1-2_drugs	1	S	S	S	S	S	I	S	S	S	S	S
FD01845029	37-05-JM	ERR3634582	Typhimurium	Typhimurium	Typhimurium	2005	South America	Colombia	Human	Blood	19	305	0.1207	Resistant_to_>=3_drugs	4	R	R	R	R	S	S	S	S	S	S	S
FD01845030	34-05-JM	ERR3634583	Typhimurium	Typhimurium	Typhimurium	2005	South America	Colombia	Human	Blood	19	305	0.1281	Resistant_to_>=3_drugs	4	R	S	I	R	S	S	S	R	S	S	S
FD01845034	50-JM	ERR3634587	Typhimurium	Typhimurium	Typhimurium	2005	South America	Colombia	Human	Blood	19	305	0.1161	Resistant_to_>=3_drugs	4	R	R	R	R	S	S	S	S	S	S	S
FD01845035	54-05-JM	ERR3634588	Typhimurium	Typhimurium	Typhimurium	2005	South America	Colombia	Human	Blood	Unknown	305	0.112	Resistant_to_>=3_drugs	3	R	S	S	R	S	S	S	R	S	S	S
FD01845037	70-JM	ERR3634590	Typhimurium	Typhimurium	Typhimurium	2005	South America	Colombia	Human	Blood	19	305	0.1149	Resistant_to_>=3_drugs	4	R	R	R	R	S	S	S	S	S	S	S
FD01845039	95-05-JM	ERR3634592	Typhimurium	Typhimurium	Typhimurium	2005	South America	Colombia	Human	Blood	19	305	0.1163	Resistant_to_>=3_drugs	4	R	R	R	R	S	S	S	S	S	S	S
FD01845040	96-05-JM	ERR3634594	Typhimurium	Typhimurium	Typhimurium	2005	South America	Colombia	Human	Blood	19	305	0.1085	Resistant_to_1-2_drugs	2	S	S	R	R	S	S	S	S	S	S	S
FD01845041	103-2005-JM	ERR3634595	Typhimurium	Typhimurium	Typhimurium	2005	South America	Colombia	Human	Blood	19	305	0.1163	Resistant_to_1-2_drugs	2	S	S	R	R	S	S	S	S	S	S	S
FD01845042	117-05-JM	ERR3634596	Typhimurium	Typhimurium	Typhimurium	2005	South America	Colombia	Human	Blood	19	305	0.1161	Resistant_to_1-2_drugs	1	S	S	R	S	S	S	S	S	S	S	S
FD01845045	173-05-JM	ERR3634599	Typhimurium	Typhimurium	Typhimurium	2005	South America	Colombia	Human	Blood	19	305	0.1148	Resistant_to_>=3_drugs	4	R	R	R	R	S	S	S	S	S	S	S
FD01845048	244-JM	ERR3634602	Typhimurium	Typhimurium	Typhimurium	2005	South America	Colombia	Human	Blood	19	305	0.1154	Resistant_to_1-2_drugs	2	S	S	R	R	S	S	S	S	S	S	S
FD01845053	323-JM	ERR3634607	Typhimurium	Typhimurium	Typhimurium	2005	South America	Colombia	Human	Blood	19	305	0.1161	Resistant_to_>=3_drugs	4	R	R	R	R	S	S	S	S	S	S	S
FD01845054	329-JM	ERR3634608	Typhimurium	Typhimurium	Typhimurium	2005	South America	Colombia	Human	Blood	19	305	0.1163	Resistant_to_1-2_drugs	1	R	S		S	S		S	S	S	S	S
FD01845055	335-JM	ERR3634609	Typhimurium	Typhimurium	Typhimurium	2005	South America	Colombia	Human	Blood	19	305	0.1163	Resistant_to_>=3_drugs	4	R	R	R	R	S	S	S	S	S	S	S
FD01845056	351-05-JM	ERR3634610	Typhimurium	Typhimurium	Typhimurium	2005	South America	Colombia	Human	Blood	19	305	0.1163	Resistant_to_>=3_drugs	4	R	R	R	R	S	S	S	S	S	S	S
FD01845057	359-05-JM	ERR3634611	Typhimurium	Typhimurium	Typhimurium	2005	South America	Colombia	Human	Blood	19	305	0.1083	Resistant_to_>=3_drugs	5	R	R	R	R	S	S	S	R	S	S	S
FD01845058	367-JM	ERR3634612	Typhimurium	Typhimurium	Typhimurium	2005	South America	Colombia	Human	Blood	19	305	0.1162	Resistant_to_>=3_drugs	3	R	R		R	S		S	S	S	S	S
FD01845256	1-06-JM	ERR3634618	Typhimurium	Typhimurium	Typhimurium	2006	South America	Colombia	Human	Blood	19	158	0.1112	Resistant_to_1-2_drugs	1	S	S	I	S	S	S	S	S	S	S	S
FD01845258	24-06-JM	ERR3634620	Typhimurium	Typhimurium	Typhimurium	2006	South America	Colombia	Human	Blood	19	305	0.1163	Resistant_to_>=3_drugs	4	R	R	R	R	S	S	S	S	S	S	S
FD01845259	37-06-JM	ERR3634621	Typhimurium	Typhimurium	Typhimurium	2006	South America	Colombia	Human	Blood	19	305	0.1155	Resistant_to_>=3_drugs	3	R	R		R	S		S	S	S	S	S
FD01845263	72-06-JM	ERR3634625	Typhimurium	Typhimurium	Typhimurium	2006	South America	Colombia	Human	Blood	19	10284	0.0906	Pansusceptible	0	S	S		S	S		S	S	S	S	S
FD01845266	103-2006-JM	ERR3634627	Typhimurium	Typhimurium	Typhimurium	2006	South America	Colombia	Human	Blood	19	210774	0.105	Resistant_to_>=3_drugs	4	R	S	S	R	S	R	S	S	S	S	I
FD01845267	113-06-JM	ERR3634628	Typhimurium	Typhimurium	Typhimurium	2006	South America	Colombia	Human	Blood	19	10284	0.0927	Pansusceptible	0	S	S	S	S	S	S	S	S	S	S	S
FD01845269	120-06-JM	ERR3634630	Typhimurium	Typhimurium	Typhimurium	2006	South America	Colombia	Human	Blood	7619	216411	0.0912	Resistant_to_1-2_drugs	1	S	S	I	S	S	S	S	S	S	S	S
FD01845270	137-06-JM	ERR3634631	Typhimurium	Typhimurium	Typhimurium	2006	South America	Colombia	Human	Blood	Unknown	305	0.1117	Resistant_to_>=3_drugs	4	R	R	R	R	S	S	S	S	S	S	S
FD01845272	142-JM	ERR3634633	Typhimurium	Typhimurium	Typhimurium	2006	South America	Colombia	Human	Blood	7619	216411	0.0942	Pansusceptible	0	S	S	S	S	S	S	S	S	S	S	S
FD01845274	188-06-JM	ERR3634635	Typhimurium	Typhimurium	Typhimurium	2006	South America	Colombia	Human	Blood	19	305	0.1118	Resistant_to_>=3_drugs	4	R	R	R	R	S	S	S	S	S	S	S
FD01845276	232-06-JM	ERR3634637	Typhimurium	Typhimurium	Typhimurium	2006	South America	Colombia	Human	Blood	19	305	0.1163	Resistant_to_>=3_drugs	3	R	S	I	R	S	S	S	S	S	S	S
FD01845277	242-06-JM	ERR3634638	Typhimurium	Typhimurium	Typhimurium	2006	South America	Colombia	Human	Blood	19	305	0.1118	Resistant_to_>=3_drugs	3	R	R		R	S		S	S	S		S
FD01845279	289-06-JM	ERR3634640	Typhimurium	Typhimurium	Typhimurium	2006	South America	Colombia	Human	Blood	19	305	0.1132	Resistant_to_>=3_drugs	4	R	S	I	R	S	S	S	R	S	S	S
FD01845281	297-JM	ERR3634641	Typhimurium	Typhimurium	Typhimurium	2006	South America	Colombia	Human	Blood	19	29489	0.1119	Resistant_to_1-2_drugs	1	S	S	I	S	S	S	S	S	S	S	S
FD01845283	300-JM	ERR3634642	Typhimurium	Typhimurium	Typhimurium	2006	South America	Colombia	Human	Blood	19	29489	0.1314	Resistant_to_1-2_drugs	2	S	S	I	S	S	S	S	R	S	S	S
FD01845286	313-JM	ERR3634645	Typhimurium	Typhimurium	Typhimurium	2006	South America	Colombia	Human	Blood	19	305	0.1163	Resistant_to_>=3_drugs	3	R	R		R	S		S	S	S	S	S
FD01845289	6-07-JM	ERR3634648	Typhimurium	Typhimurium	Typhimurium	2007	South America	Colombia	Human	Blood	19	305	0.1191	Resistant_to_>=3_drugs	4	R	R	R	R	S	S	S	S	S	S	S
FD01845290	30-07-JM	ERR3634649	Typhimurium	Typhimurium	Typhimurium	2007	South America	Colombia	Human	Blood	19	41	0.0945	Resistant_to_1-2_drugs	2	S	S	R	R	S	S	S	S	S	S	S
FD01845293	63-2007-JM	ERR3634652	Typhimurium	Typhimurium	Typhimurium	2007	South America	Colombia	Human	Blood	19	305	0.112	Resistant_to_>=3_drugs	4	R	S	I	R	S	S	S	R	S	S	S
FD01845297	88-JM	ERR3634656	Typhimurium	Typhimurium	Typhimurium	2007	South America	Colombia	Human	Blood	19	305	0.115	Resistant_to_>=3_drugs	3	R	R		R	S		S	S	S	S	S
FD01845299	90-07-JM	ERR3634658	Typhimurium	Typhimurium	Typhimurium	2007	South America	Colombia	Human	Blood	Unknown	305	0.1102	Resistant_to_>=3_drugs	3	R	R		R	S		S	S	S	S	S
FD01845301	138-JM	ERR3634660	Typhimurium	Typhimurium	Typhimurium	2007	South America	Colombia	Human	Blood	19	201	0.0829	Resistant_to_1-2_drugs	1	S	S	R	S	S	S	S	S	S	S	S
FD01845302	141-07-JM	ERR3634661	Typhimurium	Typhimurium	Typhimurium	2007	South America	Colombia	Human	Blood	19	305	0.1192	Resistant_to_>=3_drugs	3	R	S	I	R	S	S	S	S	S	S	S
FD01845303	143-JM	ERR3634662	Typhimurium	Typhimurium	Typhimurium	2007	South America	Colombia	Human	Blood	19	305	0.1118	Resistant_to_>=3_drugs	4	R	R	R	I	S	S	S	S	S	S	S
FD01845305	152-07-JM	ERR3634664	Typhimurium	Typhimurium	Typhimurium	2007	South America	Colombia	Human	Blood	19	41	0.0951	Resistant_to_1-2_drugs	2	S	S	R	R	S	S	S	S	S	S	S
FD01845308	170-07-JM	ERR3634667	Typhimurium	Typhimurium	Typhimurium	2007	South America	Colombia	Human	Blood	19	41	0.0977	Resistant_to_>=3_drugs	3	S	S	R	R	S	S	R	S	S	S	S
FD01845309	177-JM	ERR3634668	Typhimurium	Typhimurium	Typhimurium	2007	South America	Colombia	Human	Blood	19	41	0.0986	Resistant_to_1-2_drugs	1	S	S	S	R	S	S	S	S	S	S	S
FD01845311	184-JM	ERR3634670	Typhimurium	Typhimurium	Typhimurium	2007	South America	Colombia	Human	Blood	19	210739	0.1223	Pansusceptible	0	S	S		S	S	S	S	S	S	S	S
FD01845312	202-JM	ERR3634671	Typhimurium	Typhimurium	Typhimurium	2007	South America	Colombia	Human	Blood	19	305	0.1083	Resistant_to_>=3_drugs	4	R	R	R	R	S	S	S	S	S	S	S
FD01845313	212-07-JM	ERR3634672	Typhimurium	Typhimurium	Typhimurium	2007	South America	Colombia	Human	Blood	19	216421	0.0909	Resistant_to_1-2_drugs	1	S	S	I	S	S	S	S	S	S	S	S
FD01845314	229-07-JM	ERR3634673	Typhimurium	Typhimurium	Typhimurium	2007	South America	Colombia	Human	Blood	19	305	0.1163	Resistant_to_1-2_drugs	1	S	S		R	S		S	S	S	S	S
FD01845316	258-2007-JM	ERR3634675	ENTERITIDIS	Typhimurium	Typhimurium	2007	South America	Colombia	Human	Blood	Unknown	305	0.1202	Pansusceptible	0	S	S		S	S		S	S	S	S	S
FD01845318	278-07-JM	ERR3634677	Typhimurium	Typhimurium	Typhimurium	2007	South America	Colombia	Human	Blood	19	305	0.1214	Resistant_to_>=3_drugs	3	R	S	I	R	S	S	S	S	S	S	S
FD01845319	285-07-JM	ERR3634678	Typhimurium	Typhimurium	Typhimurium	2007	South America	Colombia	Human	Blood	19	29489	0.1028	Resistant_to_1-2_drugs	1	S	S	I	S	S	S	S	S	S	S	S
FD01845325	406-JM	ERR3634684	Typhimurium	Typhimurium	Typhimurium	2007	South America	Colombia	Human	Blood	19	29489	0.1141	Resistant_to_1-2_drugs	1	S	S	I	S	S	S	S	S	S	S	S
FD01845330	458-JM	ERR3634688	Typhimurium	Typhimurium	Typhimurium	2007	South America	Colombia	Human	Blood	19	10284	0.1178	Resistant_to_1-2_drugs	2	S	S	I	S	S	S	R	S	S	S	S
FD01845339	27-08-JM	ERR3634696	Typhimurium	Typhimurium	Typhimurium	2008	South America	Colombia	Human	Blood	19	29489	0.1014	Resistant_to_1-2_drugs	1	S	S	I	S	S	S	S	S	S	S	S
FD01845341	42-08-JM	ERR3634698	Typhimurium	Typhimurium	Typhimurium	2008	South America	Colombia	Human	Blood	19	29489	0.1108	Pansusceptible	0	S	S	S	S	S	S	S	S	S	S	S
FD01845344	96-08-JM	ERR3634701	Typhimurium	Typhimurium	Typhimurium	2008	South America	Colombia	Human	Blood	19	305	0.1224	Resistant_to_1-2_drugs	2	S	S	R	R	S	S	S	S	S	S	S
FD01845551	293-08-JM	ERR3634861	Typhimurium	Typhimurium	Typhimurium	2008	South America	Colombia	Human	Blood	19	48	0.091	Resistant_to_>=3_drugs	4	S	I	I	I	S	I	S	S	S	S	S
FD01845570	410-JM	ERR3634879	Typhimurium	Typhimurium	Typhimurium	2008	South America	Colombia	Human	Blood	19	305	0.1185	Resistant_to_>=3_drugs	3	I	R	R	S	S	S	S	S	S	S	S
FD01845573	445-JM	ERR3634882	Typhimurium	Typhimurium	Typhimurium	2008	South America	Colombia	Human	Blood	19	48	0.1004	Resistant_to_1-2_drugs	2	S	S	I	I	S	S	S	S	S	S	S
FD01845577	11-09-JM	ERR3634886	Typhimurium	Typhimurium	Typhimurium	2009	South America	Colombia	Human	Blood	19	305	0.1334	Resistant_to_>=3_drugs	4	R	R	R	R	S	S	S	S	S	S	S
FD01845580	38-JM	ERR3634889	Typhimurium	Typhimurium	Typhimurium	2009	South America	Colombia	Human	Blood	19	201	0.1106	Resistant_to_1-2_drugs	2	S	S	I	S	S	S	I	S	S	S	S
FD01845585	73-09-JM	ERR3634895	Typhimurium	Typhimurium	Typhimurium	2009	South America	Colombia	Human	Blood	19	305	0.1127	Resistant_to_1-2_drugs	2	S	S	R	R	S	S	S	S	S	S	S
FD01845586	86-09-JM	ERR3634896	Typhimurium	Typhimurium	Typhimurium	2009	South America	Colombia	Human	Blood	19	216438	0.0982	Resistant_to_1-2_drugs	1	S	S	I	S	S	S	S	S	S	S	S
FD01845595	158-JM	ERR3634904	DUBLIN	Typhimurium	Typhimurium	2009	South America	Colombia	Human	Blood	19	41	0.0912	Pansusceptible	0	S	S		S	S		S	S	S	S	S
FD01845599	181-09-JM	ERR3634908	Typhimurium	I 4,[5],12:i:-	monophasic Typhimurium	2009	South America	Colombia	Human	Blood	19	48	0.1157	Resistant_to_1-2_drugs	1	S	S	I	S	S	S	S	S	S	S	S
FD01845602	206-09-JM	ERR3634911	Typhimurium	Typhimurium	Typhimurium	2009	South America	Colombia	Human	Blood	19	158	0.108	Resistant_to_1-2_drugs	1	S	S	S	R	S	S	S	S	S	S	S
FD01845605	217-JM	ERR3634914	Typhimurium	Typhimurium	Typhimurium	2009	South America	Colombia	Human	Blood	19	210774	0.1258	Pansusceptible	0	S	S	S	S	S	S	S	S	S	S	S
FD01845609	365-JM	ERR3634917	Typhimurium	Typhimurium	Typhimurium	2009	South America	Colombia	Human	Blood	19	29489	0.1111	Resistant_to_1-2_drugs	1	S	S	I	S	S	S	S	S	S	S	S
FD01845613	476-09-JM	ERR3634921	Typhimurium	Typhimurium	Typhimurium	2009	South America	Colombia	Human	Blood	19	201	0.0827	Resistant_to_>=3_drugs	4	R	S	R	R	S	S	S	R	S	S	S
FD01845614	522-09-JM	ERR3634922	ENTERITIDIS	Typhimurium	Typhimurium	2009	South America	Colombia	Human	Blood	19	305	0.1288	Pansusceptible	0	S	S		S	S		S	S	S	S	S
FD01845615	588-JM	ERR3634923	Typhimurium	Typhimurium	Typhimurium	2009	South America	Colombia	Human	Blood	19	201	0.0866	Resistant_to_1-2_drugs	2	S	S	R	R	S	S	S	S	S	S	S
FD01845626	20-10-JM	ERR3634932	Typhimurium	Typhimurium	Typhimurium	2010	South America	Colombia	Human	Blood	19	216438	0.0921	Resistant_to_1-2_drugs	1	S	S	I	S	S	S	S	S	S	S	S
FD01845629	94-10-JM	ERR3634934	Typhimurium	Typhimurium	Typhimurium	2010	South America	Colombia	Human	Blood	19	41	0.0945	Resistant_to_1-2_drugs	1	S	S	I	S	S	S	S	S	S	S	S
FD01845633	117-10-JM	ERR3634937	Typhimurium	Typhimurium	Typhimurium	2010	South America	Colombia	Human	Blood	19	305	0.1118	Resistant_to_>=3_drugs	4	R	R	R	R	S	S	S	S	S	S	S
FD01845634	127-10-JM	ERR3634938	Typhimurium	Typhimurium	Typhimurium	2010	South America	Colombia	Human	Blood	19	10284	0.0996	Resistant_to_1-2_drugs	1	S	S	I	S	S	S	S	S	S	S	S
FD01845832	221-10-JM	ERR3634996	Typhimurium	Typhimurium	Typhimurium	2010	South America	Colombia	Human	Blood	19	10284	0.0859	Resistant_to_1-2_drugs	2	S	S	I	I	S	S	S	S	S	S	S
FD01845833	249-JM	ERR3634997	Saintpaul	Typhimurium	Typhimurium	2010	South America	Colombia	Human	Blood	19	201	0.0829	Resistant_to_1-2_drugs	1	S	S		R	S		S	S	S	S	S
FD01845838	375-JM	ERR3635001	Typhimurium	Typhimurium	Typhimurium	2010	South America	Colombia	Human	Blood	19	41	0.1029	Resistant_to_>=3_drugs	3	S	S	R	R	S	S	R	S	S	S	S
FD01845848	550-JM	ERR3635011	Typhimurium	Typhimurium	Typhimurium	2010	South America	Colombia	Human	Blood	19	29489	0.1167	Resistant_to_1-2_drugs	1	S	S	I	S	S	S	S	S	S	S	S
FD01845859	788-JM	ERR3635019	Typhimurium	Typhimurium	Typhimurium	2010	South America	Colombia	Human	Blood	19	201	0.0829	Resistant_to_1-2_drugs	2	S	S	R	R	S	S	S	S	S	S	S
FD01845864	817-JM	ERR3635024	Typhimurium	Typhimurium	Typhimurium	2010	South America	Colombia	Human	Blood	19	201	0.0861	Resistant_to_1-2_drugs	2	S	S	R	R		S	S
FD01845865	837-JM	ERR3635025	Typhimurium	Typhimurium	Typhimurium	2010	South America	Colombia	Human	Blood	19	41	0.1014	Resistant_to_1-2_drugs	1	S	S		R	S		S	S	S	S	S
FD01845868	22-11-JM	ERR3635027	Typhimurium	Typhimurium	Typhimurium	2011	South America	Colombia	Human	Blood	19	305	0.129	Resistant_to_>=3_drugs	4	R	R	R	R	S	S	S	S	S	S	S
FD01845870	31-11-JM	ERR3635028	Typhimurium	Typhimurium	Typhimurium	2011	South America	Colombia	Human	Blood	19	10284	0.0963	Resistant_to_1-2_drugs	1	S	S	I	S	S	S	S	S	S	S	S
FD01845871	49-JM	ERR3635029	Typhimurium	Typhimurium	Typhimurium	2011	South America	Colombia	Human	Blood	Unknown	305	0.1168	Resistant_to_>=3_drugs	3	R	S	S	R	S	S	S	R	S	S	S
FD01845875	104-2011-JM	ERR3635033	Typhimurium	Typhimurium	Typhimurium	2011	South America	Colombia	Human	Blood	19	305	0.1104	Resistant_to_>=3_drugs	4	R	R	R	R	S	S	S	S	S	S	S
FD01845879	125-JM	ERR3635036	Typhimurium	Typhimurium	Typhimurium	2011	South America	Colombia	Human	Blood	19	10284	0.0907	Pansusceptible	0	S	S	S	S	S	S	S	S	S	S	S
FD01845880	128-JM	ERR3635037	Typhimurium	Typhimurium	Typhimurium	2011	South America	Colombia	Human	Blood	19	29489	0.1109	Resistant_to_1-2_drugs	1	S	S	I	S	S	S	S	S	S	S	S
FD01845882	170-11-JM	ERR3635039	Typhimurium	Typhimurium	Typhimurium	2011	South America	Colombia	Human	Blood	19	41	0.0904	Resistant_to_>=3_drugs	3	S	S	R	R	S	S	R	S	S	S	S
FD01845883	188-11-JM	ERR3635040	Typhimurium	Typhimurium	Typhimurium	2011	South America	Colombia	Human	Blood	19	216421	0.0969	Resistant_to_1-2_drugs	1	S	S	R	S	S	S	S	S	S	S	S
FD01845887	256-2011-JM	ERR3635044	Typhimurium	Typhimurium	Typhimurium	2011	South America	Colombia	Human	Blood	19	201	0.0871	Resistant_to_>=3_drugs	3	S	R	I	R	S	S	S	S	S	S	S
FD01845888	278-11-JM	ERR3635045	Typhimurium	Typhimurium	Typhimurium	2011	South America	Colombia	Human	Blood	19	10284	0.0901	Resistant_to_1-2_drugs	1	S	S	I	S	S	S	S	S	S	S	S
FD01845893	378-11-JM	ERR3635050	Typhimurium	I 4,[5],12:i:-	monophasic Typhimurium	2011	South America	Colombia	Human	Blood	19	48	0.109	Resistant_to_1-2_drugs	1	S	S	R	S	S	S	S	S	S	S	S
FD01845896	391-11-JM	ERR3635053	Typhimurium	Typhimurium	Typhimurium	2011	South America	Colombia	Human	Blood	19	29489	0.1026	Resistant_to_1-2_drugs	1	S	S	R	S	S	S	S	S	S	S	S
FD01845900	413-JM	ERR3635057	Typhimurium	Typhimurium	Typhimurium	2011	South America	Colombia	Human	Blood	19	10284	0.0905	Resistant_to_1-2_drugs	1	S	S	I	S	S	S	S	S	S	S	S
FD01845905	485-JM	ERR3635061	Typhimurium	Typhimurium	Typhimurium	2011	South America	Colombia	Human	Blood	19	10284	0.0933	Resistant_to_>=3_drugs	3	S	R	I	R	S	S	S	S	S	S	S
FD01845908	594-11-JM	ERR3635064	ENTERITIDIS	Typhimurium	Typhimurium	2011	South America	Colombia	Human	Blood	19	201	0.0827	Resistant_to_1-2_drugs	1	S	S		R	S		S	S	S	S	S
FD01845913	660-JM	ERR3635069	Typhimurium	Typhimurium	Typhimurium	2011	South America	Colombia	Human	Blood	Unknown	201	0.1119	Resistant_to_1-2_drugs	2	S	S	R	R	S	S	S	S	S	S	S
FD01845915	672-JM	ERR3635071	Typhimurium	I 4,[5],12:i:-	monophasic Typhimurium	2011	South America	Colombia	Human	Blood	34	2	0.105	Resistant_to_1-2_drugs	1	S	S	S	R	S	S	S	S	S	S	S
FD01845922	881-JM	ERR3635077	Typhimurium	Typhimurium	Typhimurium	2011	South America	Colombia	Human	Blood	19	305	0.12	Resistant_to_>=3_drugs	4	R	R	R	R	S	S	S	S	S	S	S
FD01845923	901-JM	ERR3635078	Typhimurium	Typhimurium	Typhimurium	2011	South America	Colombia	Human	Blood	19	10284	0.0907	Pansusceptible	0	S	S		S	S		S	S	S	S	S
FD01847367	29-12-JM	ERR3635928	Typhimurium	Typhimurium	Typhimurium	2012	South America	Colombia	Human	Blood	19	210739	0.1004	Resistant_to_1-2_drugs	1	S	S	I	S	S	S	S	S	S	S	S
FD01847369	55-12-JM	ERR3635930	Typhimurium	Typhimurium	Typhimurium	2012	South America	Colombia	Human	Blood	19	10284	0.1045	Resistant_to_1-2_drugs	1	S	S	I	S	S	S	S	S	S	S	S
FD01847372	75-12-JM	ERR3635933	Typhimurium 5-	Typhimurium	Typhimurium	2012	South America	Colombia	Human	Blood	19	201	0.0829	Resistant_to_1-2_drugs	2	S	S	R	R	S	S	S	S	S	S	S
FD01847374	94-12-JM	ERR3635935	Typhimurium	Typhimurium	Typhimurium	2012	South America	Colombia	Human	Blood	19	201	0.0852	Resistant_to_1-2_drugs	2	S	S	R	R	S	S	S	S	S	S	S
FD01847376	140-12-JM	ERR3635937	ENTERITIDIS	Typhimurium	Typhimurium	2012	South America	Colombia	Human	Blood	19	201	0.0876	Resistant_to_1-2_drugs	1	S	S		S	S		S	R	S	S	S
FD01847379	215-12-JM	ERR3635939	Typhimurium	Typhimurium	Typhimurium	2012	South America	Colombia	Human	Blood	19	201	0.1058	Resistant_to_1-2_drugs	2	S	S	R	R	S	S	S	S	S	S	S
FD01847381	306-JM	ERR3635941	Typhimurium	Typhimurium	Typhimurium	2012	South America	Colombia	Human	Blood	7466	9861	0.0935	Resistant_to_1-2_drugs	1	S	S	I	S	S	S	S	S	S	S	S
FD01847382	326-JM	ERR3635942	Typhimurium 5-	Typhimurium	Typhimurium	2012	South America	Colombia	Human	Blood	19	305	0.1118	Resistant_to_>=3_drugs	5	R	R	R	R	S	S	I	S	S	S	S
FD01847383	373-12-JM	ERR3635943	Typhimurium	Typhimurium	Typhimurium	2012	South America	Colombia	Human	Blood	19	201	0.1173	Resistant_to_1-2_drugs	1	S	S	R	S	S	S	S	S	S	S	S
FD01847384	389-JM	ERR3635944	Typhimurium	Typhimurium	Typhimurium	2012	South America	Colombia	Human	Blood	Unknown	201	0.0829	Resistant_to_>=3_drugs	3	S	S	R	R	S	S	S	R	S	S	S
FD01847386	417-JM	ERR3635945	Typhimurium	Typhimurium	Typhimurium	2012	South America	Colombia	Human	Blood	19	201	0.0829	Resistant_to_1-2_drugs	2	S	S	R	R	S	S	S	S	S	S	S
FD01847388	451-JM	ERR3635947	Typhimurium	Typhimurium	Typhimurium	2012	South America	Colombia	Human	Blood	19	201	0.0873	Resistant_to_>=3_drugs	7	R	R	I	R	S	S	R	S	I	R	S
FD01847390	462-JM	ERR3635949	Typhimurium	Typhimurium	Typhimurium	2012	South America	Colombia	Human	Blood	19	9757	0.0912	Resistant_to_1-2_drugs	2	S	S	I	S	S	S	R	S	S	S	S
FD01847391	478-JM	ERR3635950	Typhimurium	Typhimurium	Typhimurium	2012	South America	Colombia	Human	Blood	1649	9867	0.101	Resistant_to_1-2_drugs	2	S	S	I	S	S	S	I	S	S	S	S
FD01847395	598-JM	ERR3635954	Typhimurium	Typhimurium	Typhimurium	2012	South America	Colombia	Human	Blood	19	201	0.0869	Resistant_to_1-2_drugs	2	S	R	S	R	S	S	S	S	S	S	S
FD01847405	870-JM	ERR3635964	Typhimurium	Typhimurium	Typhimurium	2012	South America	Colombia	Human	Blood	19	201	0.0951	Resistant_to_1-2_drugs	1	S	S		R			S	S	S	S	S
FD01847407	954-JM	ERR3635966	Typhimurium	Typhimurium	Typhimurium	2012	South America	Colombia	Human	Blood	19	10284	0.0907	Pansusceptible	0	S	S		S			S	S	S	S	S
FD01847408	966-12-JM	ERR3635967	Typhimurium	Typhimurium	Typhimurium	2012	South America	Colombia	Human	Blood	19	201	0.0739	Resistant_to_1-2_drugs	1	S	S		R			S	S	S	S	S
FD01847413	1098-JM	ERR3635971	Typhimurium 5-	Typhimurium	Typhimurium	2012	South America	Colombia	Human	Blood	19	210774	0.1126	Resistant_to_1-2_drugs	1	S	S	I	S			S	S	S	S	S
FD01847415	69-13-JM	ERR3635973	Typhimurium	Typhimurium	Typhimurium	2013	South America	Colombia	Human	Blood	19	10284	0.0893	Resistant_to_1-2_drugs	1	S	S	I	S	S	S	S	S	S	S	S
FD01847417	74-13-JM	ERR3635975	Typhimurium	Typhimurium	Typhimurium	2013	South America	Colombia	Human	Blood	19	201	0.0871	Resistant_to_1-2_drugs	2	S	S	R	R	S	S	S	S	S	S	S
FD01847418	76-13-JM	ERR3635976	Typhimurium	Typhimurium	Typhimurium	2013	South America	Colombia	Human	Blood	19	201	0.083	Resistant_to_>=3_drugs	4	S	S	R	R	S	S	R	S	I	S	S
FD01847419	78-13-JM	ERR3635977	Typhimurium	I 4,[5],12:i:-	monophasic Typhimurium	2013	South America	Colombia	Human	Blood	19	48	0.1113	Pansusceptible	0	S	S	S	S	S	S	S	S	S	S	S
FD01847420	84-JM	ERR3635978	Typhimurium	Typhimurium	Typhimurium	2013	South America	Colombia	Human	Blood	19	201	0.0867	Resistant_to_1-2_drugs	2	S	S	R	R	S	S	S	S	S	S	S
FD01847422	100-2013-JM	ERR3635980	Typhimurium	Typhimurium	Typhimurium	2013	South America	Colombia	Human	Blood	19	41	0.1078	Resistant_to_>=3_drugs	3	S	S	R	R	S	S	I	S	S	S	S
FD01847424	144-13-JM	ERR3635982	Typhimurium	Typhimurium	Typhimurium	2013	South America	Colombia	Human	Blood	19	305	0.1118	Resistant_to_>=3_drugs	4	R	R	R	R	S	S	S	S	S	S	S
FD01847427	231-JM	ERR3635985	Typhimurium	Typhimurium	Typhimurium	2013	South America	Colombia	Human	Blood	19	2	0.11	Resistant_to_>=3_drugs	5	R	S	I	R	S	S	S	R	I	S	S
FD01847428	243-JM	ERR3635986	Typhimurium	Typhimurium	Typhimurium	2013	South America	Colombia	Human	Blood	19	201	0.0858	Resistant_to_1-2_drugs	2	S	S	R	R	S	S	S	S	S	S	S
FD01847431	327-JM	ERR3635989	ENTERITIDIS	Typhimurium	Typhimurium	2013	South America	Colombia	Human	Blood	Unknown	10284	0.0835	Pansusceptible	0	S	S		S	S		S	S	S	S	S
FD01847433	372-13-JM	ERR3635991	Typhimurium	Typhimurium	monophasic Typhimurium	2013	South America	Colombia	Human	Blood	19	201	0.0912	Resistant_to_>=3_drugs	5	S	R	I	R	S	S	R	S	I	S	S
FD01847434	382-13-JM	ERR3635992	Typhimurium	Typhimurium	Typhimurium	2013	South America	Colombia	Human	Blood	19	29489	0.1078	Pansusceptible	0	S	S	S	S	S	S	S	S	S	S	S
FD01847436	405-13-JM	ERR3635994	Typhimurium	I 4,[5],12:i:-	monophasic Typhimurium	2013	South America	Colombia	Human	Blood	34	2	0.1013	Resistant_to_>=3_drugs	3	R	S	R	R	S	S	S	S	S	S	S
FD01847440	463-JM	ERR3635998	Typhimurium	I 4,[5],12:i:-	monophasic Typhimurium	2013	South America	Colombia	Human	Blood	34	2	0.088	Resistant_to_1-2_drugs	2	S	S	I	R	S	S	S	S	S	S	S
FD01847441	505-JM	ERR3635999	Typhimurium	Typhimurium	Typhimurium	2013	South America	Colombia	Human	Blood	313	20801	0.1969	Resistant_to_1-2_drugs	1	S	S	I	S	S	S	S	S	S	S	S
FD01847443	509-13-JM	ERR3636001	Typhimurium	Typhimurium	Typhimurium	2013	South America	Colombia	Human	Blood	19	201	0.0745	Resistant_to_1-2_drugs	2	S	S	R	R	S	S	S	S	S	S	S
FD01847445	522-13-JM	ERR3636003	Typhimurium	Typhimurium	Typhimurium	2013	South America	Colombia	Human	Blood	19	10284	0.0907	Resistant_to_1-2_drugs	1	S	S	I	S	S	S	S	S	S	S	S
FD01847446	527-JM	ERR3636004	Typhimurium	I 4,[5],12:i:-	monophasic Typhimurium	2013	South America	Colombia	Human	Blood	19	1343	0.137	Resistant_to_1-2_drugs	2	S	S	I	R	S	S	S	S	S	S	S
FD01847447	580-JM	ERR3636005	Typhimurium	Typhimurium	Typhimurium	2013	South America	Colombia	Human	Blood	19	10284	0.1147	Resistant_to_1-2_drugs	1	S	S	I	S	S	S	S	S	S	S	S
FD01847449	594-13-JM	ERR3636007	Typhimurium	Typhimurium	monophasic Typhimurium	2013	South America	Colombia	Human	Blood	19	201	0.0899	Resistant_to_>=3_drugs	5	S	R	I	R	S	S	I	S	I	S	S
FD01847450	673-JM	ERR3636008	Typhimurium	Typhimurium	monophasic Typhimurium	2013	South America	Colombia	Human	Blood	19	201	0.0868	Resistant_to_>=3_drugs	5	S	R	I	R	S	S	I	S	I	S	S
FD01847451	765-JM	ERR3636009	Typhimurium	Typhimurium	Typhimurium	2013	South America	Colombia	Human	Blood	19	201	0.0864	Resistant_to_1-2_drugs	2	S	S	R	R	S	S	S	S	S	S	S
FD01847455	807-JM	ERR3636012	Typhimurium	Typhimurium	monophasic Typhimurium	2013	South America	Colombia	Human	Blood	19	201	0.0871	Resistant_to_>=3_drugs	5	S	R	I	R	S	S	R	S	I	S	S
FD01847458	927-JM	ERR3636015	Typhimurium 5-	Typhimurium	Typhimurium	2013	South America	Colombia	Human	Blood	19	41	0.0973	Resistant_to_1-2_drugs	1	S	S	R	S	S	S	S	S	S	S	S
FD01847460	1067-JM	ERR3636017	Typhimurium	Typhimurium	Typhimurium	2013	South America	Colombia	Human	Blood	19	10284	0.0951	Pansusceptible	0	S	S		S	S		S	S	S	S	S
FD01847461	1068-JM	ERR3636018	Typhimurium	Typhimurium	Typhimurium	2013	South America	Colombia	Human	Blood	19	10284	0.0907	Resistant_to_1-2_drugs	1	S	S	I	S	S	S	S	S	S	S	S
FD01847462	1082-JM	ERR3636019	Typhimurium	Typhimurium	Typhimurium	2013	South America	Colombia	Human	Blood	19	10284	0.0908	Resistant_to_1-2_drugs	2	S	S	I	S	S	S	S	R	S	S	S
FD01847949	4-14-JM	ERR3636294	Typhimurium	I 4,[5],12:i:-	monophasic Typhimurium	2014	South America	Colombia	Human	Blood	34	2	0.0836	Resistant_to_>=3_drugs	3	S	S	I	R	S	S	S	S	I	S	S
FD01847950	10-2014-JM	ERR3636295	Typhimurium	Typhimurium	Typhimurium	2014	South America	Colombia	Human	Blood	19	201	0.0931	Resistant_to_>=3_drugs	3	S	S	R	R	S	S	S	S	I	S	S
FD01847951	17-14-JM	ERR3636296	Typhimurium	Typhimurium	Typhimurium	2014	South America	Colombia	Human	Blood	19	158	0.1084	Resistant_to_1-2_drugs	2	S	S	S	R	S	S	S	S	I	S	S
FD01847952	27-14-JM	ERR3636297	Typhimurium	Typhimurium	Typhimurium	2014	South America	Colombia	Human	Blood	19	201	0.0875	Resistant_to_1-2_drugs	2	S	S	R	R	S	S	S	S	S	S	S
FD01847955	95-14-JM	ERR3636300	Typhimurium 5-	Typhimurium	Typhimurium	2014	South America	Colombia	Human	Blood	19	41	0.0945	Resistant_to_>=3_drugs	3	S	S	R	R	S	S	S	S	I	S	S
FD01847956	152-14-JM	ERR3636301	Typhimurium	Typhimurium	Typhimurium	2014	South America	Colombia	Human	Blood	19	201	0.0842	Resistant_to_>=3_drugs	3	S	S	R	R	S	S	S	S	I	S	S
FD01847958	189-14-JM	ERR3636303	Typhimurium	Typhimurium	Typhimurium	2014	South America	Colombia	Human	Blood	19	10284	0.0959	Resistant_to_1-2_drugs	2	S	S	R	S	S	S	S	S	I	S	S
FD01847962	284-14-JM	ERR3636307	Typhimurium	Typhimurium	Typhimurium	2014	South America	Colombia	Human	Blood	19	2	0.1049	Resistant_to_>=3_drugs	3	S	S	I	S	S	I	S	S	I	S	S
FD01847974	599-JM	ERR3636319	Typhimurium	Typhimurium	Typhimurium	2014	South America	Colombia	Human	Blood	19	305	0.1131	Resistant_to_>=3_drugs	4	R	R	R	R	S	S	S	S		S	S
FD01847976	722-JM	ERR3636321	Typhimurium	Typhimurium	Typhimurium	2014	South America	Colombia	Human	Blood	19	201	0.1021	Resistant_to_1-2_drugs	2	S	S	R	S	S	R	S	S		S	S
FD01847983	951-JM	ERR3636328	Typhimurium 5-	Typhimurium	Typhimurium	2014	South America	Colombia	Human	Blood	19	201	0.0866	Resistant_to_1-2_drugs	2	S	S	R	R	S	S	S	S		S	S
FD01847987	984-JM	ERR3636332	Typhimurium	Typhimurium	Typhimurium	2014	South America	Colombia	Human	Blood	19	41507	0.1092	Resistant_to_1-2_drugs	1	S	S	I	S	S	S	S	S		S	S
FD01847988	1094-JM	ERR3636333	Typhimurium	Typhimurium	Typhimurium	2014	South America	Colombia	Human	Blood	19	201	0.0958	Resistant_to_1-2_drugs	1	S	S	I	S	S	S	S	S		S	S
FD01847991	1175-JM	ERR3636336	Typhimurium	Typhimurium	Typhimurium	2014	South America	Colombia	Human	Blood	19	41507	0.1013	Pansusceptible	0	S	S	S	S	S	S	S	S		S	S
FD01847994	1296-JM	ERR3636339	Typhimurium 5-	Typhimurium	Typhimurium	2014	South America	Colombia	Human	Blood	19	201	0.1046	Resistant_to_>=3_drugs	3	S	S	R	R	S	S	S	S		S	I
FD01847998	1498-JM	ERR3636343	Typhimurium	Typhimurium	Typhimurium	2014	South America	Colombia	Human	Blood	19	201	0.0827	Resistant_to_1-2_drugs	2	S	S	R	R	S	S	S	S		S	S
FD01848002	GMR-S-137-JM	ERR3636347	Typhimurium	Typhimurium	Typhimurium	2015	South America	Colombia	Human	Blood	19	201	0.0996	Resistant_to_1-2_drugs	1	S	S	I	S		S	S	S	S	S	S
FD01848005	GMR-S-183-JM	ERR3636350	Typhimurium	Typhimurium	monophasic Typhimurium	2015	South America	Colombia	Human	Blood	19	201	0.0871	Resistant_to_>=3_drugs	3	S	R	S	R		S	R	S	S	S
FD01848007	GMR-S-285-JM	ERR3636352	Typhimurium	Typhimurium	Typhimurium	2015	South America	Colombia	Human	Blood	19	10284	0.086	Resistant_to_1-2_drugs	2	R	S	I	S		S	S	S	S	S
FD01848009	GMR-S-317-JM	ERR3636354	1,4,5,12:i:-	Typhimurium	monophasic Typhimurium	2015	South America	Colombia	Human	Blood	7478	201	0.0929	Resistant_to_1-2_drugs	2	S	R		S			I	S	S	S
FD01848010	GMR-S-375-JM	ERR3636355	Typhimurium	Typhimurium	Typhimurium	2015	South America	Colombia	Human	Blood	19	158	0.1269	Resistant_to_1-2_drugs	2	S	S	I	R		S	S	S	S	S
FD01848012	GMR-S-416-JM	ERR3636357	Typhimurium	Typhimurium	Typhimurium	2015	South America	Colombia	Human	Blood	19	41	0.0999	Resistant_to_1-2_drugs	2	S	S	R	S		S	S	R	S	S
FD01848014	GMR-S-470-JM	ERR3636359	1,4,5,12:i:-	Typhimurium	monophasic Typhimurium	2015	South America	Colombia	Human	Blood	19	201	0.0843	Resistant_to_1-2_drugs	2	S	R		S			R	S	S	S	S
FD01848018	GMR-S-604-JM	ERR3636363	Typhimurium	Typhimurium	monophasic Typhimurium	2015	South America	Colombia	Human	Blood	19	201	0.0858	Resistant_to_>=3_drugs	6	S	R	I	S		S	R	R	S	R	R
FD01848019	GMR-S-633-JM	ERR3636364	Typhimurium	Typhimurium	Typhimurium	2015	South America	Colombia	Human	Blood	19	158	0.1014	Resistant_to_>=3_drugs	4	R	S	R	R		S	S	R	S	S	S
FD01848020	GMR-S-644-JM	ERR3636365	Typhimurium	I 4,[5],12:i:-	monophasic Typhimurium	2015	South America	Colombia	Human	Blood	Unknown	2	0.0853	Resistant_to_>=3_drugs	5	R	R	R	R		S	S	R	S	S
FD01848022	GMR-S-650-JM	ERR3636367	Typhimurium	Typhimurium	Typhimurium	2015	South America	Colombia	Human	Blood	19	201	0.0952	Pansusceptible	0	S	S	S	S		S	S	S	S	S
FD01848023	GMR-S-657-JM	ERR3636368	Typhimurium	Typhimurium	Typhimurium	2015	South America	Colombia	Human	Blood	19	41	0.113	Resistant_to_1-2_drugs	2	S	S	R	S		S	R	S	S	S
FD01848024	GMR-S-698-JM	ERR3636369	1,4,5,12:i:-	Typhimurium	monophasic Typhimurium	2015	South America	Colombia	Human	Blood	19	201	0.089	Resistant_to_>=3_drugs	4	S	R		R			I	R	S	S
FD01848025	GMR-S-702-JM	ERR3636370	Typhimurium	Typhimurium	Typhimurium	2015	South America	Colombia	Human	Blood	313	20801	0.1852	Resistant_to_1-2_drugs	2	S	S	I	R		S	S	S	S	S
FD01848026	GMR-S-717-JM	ERR3636371	Typhimurium	Typhimurium	monophasic Typhimurium	2015	South America	Colombia	Human	Blood	19	201	0.0899	Resistant_to_1-2_drugs	1	S	S	S	S		S	R	S	S	S
FD01848027	GMR-S-754-JM	ERR3636372	Typhimurium	Typhimurium	Typhimurium	2015	South America	Colombia	Human	Blood	19	211119	0.0846	Resistant_to_1-2_drugs	1	S	S	I	S		S	S	S	S	S
FD01848028	GMR-S-759-JM	ERR3636373	ENTERITIDIS	Typhimurium	Typhimurium	2015	South America	Colombia	Human	Blood	19	211119	0.0846	Pansusceptible	0	S	S		S			S	S	S	S
FD01848031	GMR-S-843-JM	ERR3636376	Typhimurium	Typhimurium	Typhimurium	2015	South America	Colombia	Human	Blood	19	158	0.1279	Resistant_to_1-2_drugs	1	S	S	I	S		S	S	S	S	S
FD01848033	GMR-S-1072-JM	ERR3636378	Typhimurium	Typhimurium	Typhimurium	2015	South America	Colombia	Human	Blood	19	201	0.0884	Resistant_to_1-2_drugs	1	S	S	R	S		S	S	S	S	S
FD01848036	GMR-S-1126-JM	ERR3636381	1,4,5,12:i:-	Typhimurium	monophasic Typhimurium	2015	South America	Colombia	Human	Blood	19	201	0.0858	Resistant_to_1-2_drugs	2	S	R		S			R	S	S	S
FD01848038	GMR-S-1160-JM	ERR3636383	1,4,5,12:i:-	I 4,[5],12:i:-	monophasic Typhimurium	2015	South America	Colombia	Human	Blood	34	2	0.084	Resistant_to_1-2_drugs	1	S	S		S			R	S	S	S
FD01848041	GMR-S-1228-JM	ERR3636385	Typhimurium	Typhimurium	Typhimurium	2015	South America	Colombia	Human	Blood	5526	211111	0.1106	Resistant_to_1-2_drugs	1	S	S		R			S	S	S	S
FD01848042	GMR-S-1275-JM	ERR3636386	Typhimurium	Typhimurium	Typhimurium	2015	South America	Colombia	Human	Blood	2072	2482	0.1102	Resistant_to_1-2_drugs	1	S			S		I	S	S	S	S	S
FD01848043	GMR-S-1276-JM	ERR3636387	Agama	Typhimurium	monophasic Typhimurium	2015	South America	Colombia	Human	Blood	19	201	0.0871	Resistant_to_1-2_drugs	1	S						R	S	S	S	S
FD01848048	GMR-S-1424-JM	ERR3636392	Typhimurium	Typhimurium	Typhimurium	2015	South America	Colombia	Human	Blood	19	10284	0.1044	Resistant_to_1-2_drugs	1	S	S	R	S		S	S	S		S
FD01848053	GMR-S-1670-JM	ERR3636397	Typhimurium	Typhimurium	Typhimurium	2015	South America	Colombia	Human	Blood	19	10284	0.0947	Resistant_to_1-2_drugs	1	I							S		S
FD01848055	GMR-S-1699-JM	ERR3636399	ENTERITIDIS	I 4,[5],12:i:-	monophasic Typhimurium	2016	South America	Colombia	Human	Blood	34	2	0.0878	Resistant_to_1-2_drugs	1	R							S		S	S
FD01848058	GMR-S-029-JM	ERR3636402	Typhimurium	Typhimurium	monophasic Typhimurium	2016	South America	Colombia	Human	Blood	19	201	0.0923	Resistant_to_1-2_drugs	2	S	R		R			S	S	S	S	S
FD01848067	GMR-S-276-JM	ERR3636404	Typhimurium	Typhimurium	monophasic Typhimurium	2016	South America	Colombia	Human	Blood	19	201	0.0871	Resistant_to_1-2_drugs	2	S	R		R			S	S	S	S	S
FD01848068	GMR-S-278-JM	ERR3636405	4,5,12:i:-	Typhimurium	monophasic Typhimurium	2016	South America	Colombia	Human	Blood	19	201	0.0895	Resistant_to_>=3_drugs	3	S	R		R			R	S	S	S	S
FD01848072	GMR-S-380-JM	ERR3636409	4,5,12:i:-	Typhimurium	monophasic Typhimurium	2016	South America	Colombia	Human	Blood	Unknown	201	0.0942	Resistant_to_>=3_drugs	5	R	R		R			R	S	I	S	S
FD01848074	GMR-S-422-JM	ERR3636411	4,5,12:i:-	Typhimurium	Typhimurium	2016	South America	Colombia	Human	Blood	19	201	0.0921	Resistant_to_>=3_drugs	4	R	R		R			R	S	S	S	S
FD01848075	GMR-S-426-JM	ERR3636412	Typhimurium	Typhimurium	Typhimurium	2016	South America	Colombia	Human	Blood	Unknown	201	0.0948	Resistant_to_1-2_drugs	1	S	S		S			S	R	S	S	S
FD01848076	GMR-S-431-JM	ERR3636413	4,5,12:i:-	I 4,[5],12:i:-	monophasic Typhimurium	2016	South America	Colombia	Human	Blood	19	48	0.0978	Resistant_to_1-2_drugs	1	S	S		R			S	S	S	S	S
FD01848077	GMR-S-434-JM	ERR3636414	1,4,5,12:i:-	I 4,[5],12:i:-	monophasic Typhimurium	2016	South America	Colombia	Human	Blood	34	2	0.0812	Resistant_to_1-2_drugs	2	R	S		R			S	S	S	S	S
FD01848078	GMR-S-473-JM	ERR3636415	Typhimurium	Typhimurium	monophasic Typhimurium	2016	South America	Colombia	Human	Blood	4920	201	0.0871	Resistant_to_>=3_drugs	4	S	R		R			R	S	R	S	S
FD01848079	GMR-S-475-JM	ERR3636416	Typhimurium	Typhimurium	Typhimurium	2016	South America	Colombia	Human	Blood	19	201	0.0958	Pansusceptible	0	S							S	S	S	S
FD01848080	GMR-S-488-JM	ERR3636417	Typhimurium	I 4,[5],12:i:-	monophasic Typhimurium	2016	South America	Colombia	Human	Blood	Unknown	1343	0.1535	Pansusceptible	0	S							S	S	S	S
FD01848082	GMR-S-493-JM	ERR3636419	Typhimurium	Typhimurium	Typhimurium	2016	South America	Colombia	Human	Blood	19	29489	0.1124	Pansusceptible	0	S							S	S	S	S
FD01848083	GMR-S-506-JM	ERR3636420	Typhimurium	Typhimurium	monophasic Typhimurium	2016	South America	Colombia	Human	Blood	19	201	0.0872	Pansusceptible	0	S							S	S	S	S
FD01848089	GMR-S-637-JM	ERR3636426	4,5,12:i:-	I 4,[5],12:i:-	monophasic Typhimurium	2016	South America	Colombia	Human	Blood	Unknown	1343	0.1832	Resistant_to_>=3_drugs	4	R	R		R				S	I	S	S
FD01848090	GMR-S-638-JM	ERR3636427	1,4,5,12:i:-	I 4,[5],12:i:-	monophasic Typhimurium	2016	South America	Colombia	Human	Blood	19	1343	0.1489	Resistant_to_>=3_drugs	4	R	R		R				S	I	S	S
FD01848091	GMR-S-649-JM	ERR3636428	Typhimurium	Typhimurium	Typhimurium	2016	South America	Colombia	Human	Blood	19	48	0.1128	Pansusceptible	0	S	S		S				S	S	S	S
FD01848092	GMR-S-660-JM	ERR3636429	4,5,12:i:-	Typhimurium	monophasic Typhimurium	2016	South America	Colombia	Human	Blood	19	201	0.091	Resistant_to_>=3_drugs	3	R	S		R				R	S	S	S
FD01848093	GMR-S-667-JM	ERR3636430	Typhimurium	Typhimurium	monophasic Typhimurium	2016	South America	Colombia	Human	Blood	19	201	0.0871	Resistant_to_>=3_drugs	4	R	R		R				R	S	S	S
FD01848094	GMR-S-689-JM	ERR3636431	4,5,12:i:-	Typhimurium	monophasic Typhimurium	2016	South America	Colombia	Human	Blood	19	201	0.0871	Resistant_to_>=3_drugs	3	S	R		R				S	I	S	S
FD01848097	GMR-S-725-JM	ERR3636434	4,5,12:i:-	I 4,[5],12:i:-	monophasic Typhimurium	2016	South America	Colombia	Human	Blood	19	1343	0.1544	Resistant_to_>=3_drugs	4	R	R		R				S	I	S	S
FD01848098	GMR-S-744-JM	ERR3636435	1,4,5,12:i:-	Typhimurium	monophasic Typhimurium	2016	South America	Colombia	Human	Blood	19	201	0.0871	Resistant_to_>=3_drugs	3	S	R		R				S	I	S	S
FD01848100	GMR-S-787-JM	ERR3636437	Typhimurium	Typhimurium	Typhimurium	2016	South America	Colombia	Human	Blood	Unknown	305	0.1327	Resistant_to_1-2_drugs	2	S	R		R				S	S	S	S
FD01848102	GMR-S-816-JM	ERR3636439	Typhimurium	Typhimurium	Typhimurium	2016	South America	Colombia	Human	Blood	19	201	0.0871	Pansusceptible	0
FD01848107	GMR-S-834-JM	ERR3636444	Typhimurium	Typhimurium	Typhimurium	2016	South America	Colombia	Human	Blood	2936	20801	0.1876	Pansusceptible	0	S	S		S				S	S	S	S
FD01848108	GMR-S-848-JM	ERR3636445	1,4,5,12:i:-	I 4,[5],12:i:-	monophasic Typhimurium	2016	South America	Colombia	Human	Blood	19	1343	0.1685	Resistant_to_>=3_drugs	4	R	R		R				S	I	S	S
FD01848109	GMR-S-889-JM	ERR3636446	Typhimurium	Typhimurium	Typhimurium	2016	South America	Colombia	Human	Blood	19	10284	0.0944	Pansusceptible	0	S	S		S				S	S	S	S
FD01848112	GMR-S-943-JM	ERR3636449	Typhimurium	Typhimurium	Typhimurium	2016	South America	Colombia	Human	Blood	19	158	0.126	Pansusceptible	0	S	S		S				S	S	S	S
FD01848113	GMR-S-946-JM	ERR3636450	1,4,5,12:i:-	Typhimurium	monophasic Typhimurium	2016	South America	Colombia	Human	Blood	19	201	0.0884	Resistant_to_>=3_drugs	3	S	R		R				S	I	S	S
FD01848115	GMR-S-953-JM	ERR3636452	Typhimurium	Typhimurium	Typhimurium	2016	South America	Colombia	Human	Blood	2936	20801	0.2054	Resistant_to_1-2_drugs	1	S	S		S				R	S	S	S
FD01848119	GMR-S-1059-JM	ERR3636456	Typhimurium	Typhimurium	Typhimurium	2016	South America	Colombia	Human	Blood	313	20801	0.1781	Pansusceptible	0	S	S		S				S	S	S	S
FD01848122	GMR-S-1123-JM	ERR3636459	1,4,5,12:i:-	Typhimurium	monophasic Typhimurium	2016	South America	Colombia	Human	Blood	Unknown	201	0.1044	Resistant_to_>=3_drugs	3	S	R		R				S	I	S	S
FD01848123	GMR-S-1131-16-JM	ERR3636460	1,4,5,12:i:-	I 4,[5],12:i:-	monophasic Typhimurium	2016	South America	Colombia	Human	Blood	19	48	0.1077	Pansusceptible	0	S	S		S				S	S	S	S
FD01848124	GMR-S-1161-JM	ERR3636461	1,4,5,12:i:-	I 4,[5],12:i:-	monophasic Typhimurium	2016	South America	Colombia	Human	Blood	19	1343	0.1618	Resistant_to_>=3_drugs	3	R	S		R				S	I	S	S
FD01848125	GMR-S-1163-JM	ERR3636462	Typhimurium	Typhimurium	Typhimurium	2016	South America	Colombia	Human	Blood	19	201	0.0751	Resistant_to_>=3_drugs	4	R	R		R				R	S	S	S
FD01848126	GMR-S-1168-JM	ERR3636463	1,4,5,12:i:-	Typhimurium	monophasic Typhimurium	2016	South America	Colombia	Human	Blood	19	201	0.1016	Resistant_to_>=3_drugs	3	S	R		R				S	I	S	S
FD01848128	GMR-S-030-JM	ERR3636465	Typhimurium	Typhimurium	Typhimurium	2017	South America	Colombia	Human	Blood	19	201	0.0871	Resistant_to_>=3_drugs	3	R	R		S				R	S	S	S
FD01848130	GMR-S-038-JM	ERR3636467	Typhimurium	Typhimurium	Typhimurium	2017	South America	Colombia	Human	Blood	19	10284	0.0935	Pansusceptible	0	S	S		S				S	S	S	S
FD01848132	GMR-S-069-JM	ERR3636469	Typhimurium	Typhimurium	Typhimurium	2017	South America	Colombia	Human	Blood	19	158	0.1434	Pansusceptible	0	S	S		S				S	S	S	S
FD01848133	GMR-S-087-JM	ERR3636470	Typhimurium	Typhimurium	Typhimurium	2017	South America	Colombia	Human	Blood	19	201	0.0962	Resistant_to_>=3_drugs	7	R	R		R				R	R	R	R

## Sheet: Mean_Invasiveness_per_Cluster
HC100	mean_invasiveness	sd_invasiveness	Count
HC100_2	0.09311	0.0108695	10
HC100_305	0.115591	0.00629599	75
HC100_20801	0.19064	0.0106434	5
HC100_41	0.0984857	0.0062451	14
HC100_1343	0.158186	0.0148128	7
HC100_10284	0.0951936	0.0085905	31
HC100_201	0.0896671	0.00808091	70

## Sheet: AMR_cat
AMR_No.	Count	%
Resistant_to_1-2_drugs	121	0.443223
Resistant_to_≥3_drugs	114	0.417582
Pansusceptible	38	0.139194

## Sheet: Aminoglycoside_genes
barcode	aac(3)-IId	aac(6')-Ian	aac(6')-Ib-cr	aadA2	ant(3'')-Ib	aph(3')-Ib	aph(3')-IIa	aph(3')-Ia	aph(6)-Id
FD01543705	0	0	0	0	0	0	0	0	0
FD01543706	0	0	0	0	82.51	0	0	100	0
FD01543715	0	0	0	0	0	99.88	0	100	100
FD01543724	0	0	0	0	0	0	0	0	0
FD01543734	0	0	0	0	0	0	0	0	0
FD01543737	0	0	0	0	0	0	0	0	0
FD01543741	0	0	0	0	0	0	0	0	0
FD01543742	0	0	0	0	0	100	0	0	100
FD01543761	0	0	0	0	0	0	0	0	0
FD01543763	0	0	0	100	0	0	0	0	0
FD01543764	0	0	0	0	0	0	0	0	0
FD01543765	0	0	0	0	0	0	0	0	0
FD01543778	0	0	0	0	0	0	0	0	0
FD01543781	0	0	0	100	0	0	0	0	0
FD01543783	0	0	0	0	0	0	0	0	0
FD01844966	0	0	0	0	0	0	0	0	0
FD01844970	0	0	0	100	0	0	0	0	0
FD01844972	0	0	0	0	0	0	0	100	0
FD01844978	0	0	0	100	0	0	0	0	0
FD01844979	0	0	0	100	0	0	0	0	0
FD01844980	0	0	0	0	0	0	0	0	0
FD01844981	0	0	0	100	0	0	0	0	0
FD01844984	0	0	0	100	0	0	0	0	0
FD01844985	0	0	0	100	0	0	0	0	0
FD01844986	0	0	0	100	99.38	0	0	0	0
FD01844990	0	0	0	100	0	0	0	0	0
FD01844991	0	0	0	100	0	0	0	0	0
FD01844996	0	0	0	100	0	0	0	0	0
FD01845000	0	0	0	100	0	0	0	0
FD01845002	0	0	0	0	0	0	0	0	0
FD01845003	0	0	0	100	0	0	0	0	0
FD01845005	0	0	0	100	0	0	0	0	0
FD01845006	0	0	0	100	0	0	0	0	0
FD01845009	0	0	0	100	0	0	0	0	0
FD01845010	0	0	0	100	0	0	0	0	0
FD01845014	0	0	0	100	0	0	0	0	0
FD01845016	0	0	0	100	0	0	0	0	0
FD01845020	0	0	0	0	82.51	0	0	0	0
FD01845024	0	0	0	100	0	0	0	0	0
FD01845027	0	0	0	0	0	0	0	0	0
FD01845028	0	0	0	0	0	0	0	0	0
FD01845029	0	0	0	100	0	0	0	0	0
FD01845030	0	0	0	0	0	0	0	100	0
FD01845034	0	0	0	100	0	0	0	0	0
FD01845035	0	0	0	0	0	0	0	0	0
FD01845037	0	0	0	100	0	0	0	0	0
FD01845039	0	0	0	100	0	0	0	0	0
FD01845040	0	0	0	100	0	0	0	0	0
FD01845041	0	0	0	100	0	0	0	0	0
FD01845042	0	0	0	100	0	0	0	0	0
FD01845045	0	0	0	100	0	0	0	0	0
FD01845048	0	0	0	100	0	0	0	0	0
FD01845053	0	0	0	100	0	0	0	0	0
FD01845054	0	0	0	0	0	0	0	0	0
FD01845055	0	0	0	100	0	0	0	0	0
FD01845056	0	0	0	100	0	0	0	0	0
FD01845057	0	0	0	100	0	0	0	0	0
FD01845058	0	0	0	100	0	0	0	0	0
FD01845256	0	0	0	0	0	0	0	0	0
FD01845258	0	0	0	100	0	0	0	0	0
FD01845259	0	0	0	100	0	0	0	0	0
FD01845263	0	0	0	0	0	0	0	0	0
FD01845266	0	100	0	0	0	0	0	0	0
FD01845267	0	0	0	0	0	0	0	0	0
FD01845269	0	0	0	0	0	0	0	0	0
FD01845270	0	0	0	100	0	0	0	0	0
FD01845272	0	0	0	0	0	0	0	0	0
FD01845274	0	0	0	100	0	0	0	0	0
FD01845276	0	0	0	0	0	0	0	0	0
FD01845277	0	0	0	100	0	0	0	0	0
FD01845279	0	0	0	0	0	0	0	0	0
FD01845281	0	0	0	0	0	0	0	0	0
FD01845283	0	0	0	100	0	0	0	0	0
FD01845286	0	0	0	100	0	0	0	0	0
FD01845289	0	0	0	100	0	0	0	0	0
FD01845290	0	0	0	0	0	100	0	0	100
FD01845293	0	0	0	0	0	0	0	92.52	0
FD01845297	0	0	0	100	0	0	0	0	0
FD01845299	0	0	0	100	0	0	0	0	0
FD01845301	0	0	0	0	0	100	0	0	100
FD01845302	0	0	0	0	0	0	0	0	0
FD01845303	0	0	0	100	0	0	0	0	0
FD01845305	0	0	0	0	0	100	0	0	100
FD01845308	0	0	0	0	0	100	0	0	100
FD01845309	0	0	0	0	0	100	0	0	100
FD01845311	0	0	0	0	0	0	0	0	0
FD01845312	0	0	0	100	0	0	0	0	0
FD01845313	0	0	0	0	0	0	0	0	0
FD01845314	0	0	0	100	0	0	0	0	0
FD01845316	0	0	0	0	0	0	0	0	0
FD01845318	0	0	0	0	0	0	0	0	0
FD01845319	0	0	0	0	0	0	0	0	0
FD01845325	0	0	0	0	0	0	0	0	0
FD01845330	0	0	0	0	0	0	0	0	0
FD01845339	0	0	0	0	0	0	0	0	0
FD01845341	0	0	0	0	0	0	0	0	0
FD01845344	0	0	0	100	0	0	0	0	0
FD01845551	0	0	0	0	0	0	0	0	0
FD01845570	0	0	0	100	0	0	0	0	0
FD01845573	0	0	0	0	0	0	0	0	0
FD01845577	0	0	0	100	0	0	0	0	0
FD01845580	0	0	0	0	0	0	0	0	0
FD01845585	0	0	0	100	0	0	0	0	0
FD01845586	0	0	0	0	0	0	0	0	0
FD01845595	0	0	0	0	0	100	0	0	100
FD01845599	0	0	0	0	0	0	0	0	0
FD01845602	0	0	0	0	0	0	0	0	0
FD01845605	0	0	0	0	0	0	0	0	0
FD01845609	0	0	0	0	0	0	0	0	0
FD01845613	0	0	0	0	0	100	0	0	100
FD01845614	0	0	0	0	0	0	0	100	0
FD01845615	0	0	0	0	0	0	0	0	0
FD01845626	0	0	0	0	0	0	0	0	0
FD01845629	0	0	0	0	0	0	0	0	0
FD01845633	0	0	0	100	0	0	0	0	0
FD01845634	0	0	0	0	0	0	0	0	0
FD01845832	0	0	0	0	0	0	0	0	0
FD01845833	0	0	0	0	0	100	0	0	100
FD01845838	0	0	0	0	0	100	0	0	100
FD01845848	0	0	0	0	0	0	0	0	0
FD01845859	0	0	0	0	0	100	0	0	100
FD01845864	0	0	0	0	0	100	0	0	100
FD01845865	0	0	0	0	0	100	0	0	100
FD01845868	0	0	0	100	0	0	0	0	0
FD01845870	0	0	0	0	0	0	0	0	0
FD01845871	0	0	0	0	0	0	0	0	0
FD01845875	0	0	0	100	0	0	0	0	0
FD01845879	0	0	0	0	0	0	0	0	0
FD01845880	0	0	0	0	0	0	0	0	0
FD01845882	0	0	0	0	0	100	0	0	100
FD01845883	0	0	0	0	0	0	0	0	0
FD01845887	0	0	0	0	0	0	0	0	0
FD01845888	0	0	0	0	0	0	0	0	0
FD01845893	0	0	0	0	0	0	0	0	0
FD01845896	0	0	0	0	0	0	0	0	0
FD01845900	0	0	0	0	0	0	0	0	0
FD01845905	0	0	0	0	0	0	0	0	0
FD01845908	0	0	0	0	0	100	0	0	100
FD01845913	0	0	0	0	0	100	0	0	100
FD01845915	0	0	0	0	0	0	0	0	0
FD01845922	0	0	0	100	0	0	0	0	0
FD01845923	0	0	0	0	0	0	0	0	0
FD01847367	0	0	0	0	0	0	0	0	0
FD01847369	0	0	0	0	0	0	0	0	0
FD01847372	0	0	0	0	0	100	0	0	100
FD01847374	0	0	0	0	0	100	0	0	100
FD01847376	0	0	0	0	0	100	0	0	100
FD01847379	0	0	0	0	0	100	0	0	100
FD01847381	0	0	0	0	0	0	0	0	0
FD01847382	0	0	0	100	0	0	0	0	0
FD01847383	0	0	0	0	0	0	0	0	0
FD01847384	0	0	0	0	0	0	0	0	0
FD01847386	0	0	0	0	0	100	0	0	100
FD01847388	0	0	0	0	0	0	0	0	0
FD01847390	0	0	0	0	0	0	0	0	0
FD01847391	0	0	0	0	0	0	0	0	0
FD01847395	0	0	0	0	0	0	0	0	0
FD01847405	0	0	0	0	0	100	0	0	100
FD01847407	0	0	0	0	0	0	0	0	0
FD01847408	0	0	0	0	0	100	0	0	100
FD01847413	0	0	0	0	0	0	0	0	0
FD01847415	0	0	0	0	0	0	0	0	0
FD01847417	0	0	0	0	0	100	0	0	100
FD01847418	0	0	0	0	0	100	0	0	100
FD01847419	0	0	0	0	0	0	0	0	0
FD01847420	0	0	0	0	0	100	0	0	100
FD01847422	0	0	0	0	0	100	0	0	100
FD01847424	0	0	0	100	0	0	0	0	0
FD01847427	0	0	0	0	0	0	0	0	0
FD01847428	0	0	0	0	0	100	0	0	100
FD01847431	0	0	0	0	0	0	0	0	0
FD01847433	0	0	0	0	0	0	0	0	0
FD01847434	0	0	0	0	0	0	0	0	0
FD01847436	0	0	0	0	0	100	0	0	100
FD01847440	0	0	0	0	0	0	0	0	0
FD01847441	0	0	0	0	0	0	0	0	0
FD01847443	0	0	0	0	0	100	0	0	100
FD01847445	0	0	0	0	0	0	0	0	0
FD01847446	0	0	0	100	0	0	0	0	0
FD01847447	0	0	0	0	0	0	0	0	0
FD01847449	0	0	0	0	0	0	0	0	0
FD01847450	0	0	0	0	0	0	0	0	0
FD01847451	0	0	0	0	0	0	0	0	0
FD01847455	0	0	0	0	0	0	0	0	0
FD01847458	0	0	0	0	0	100	0	0	100
FD01847460	0	0	0	0	0	0	0	0	0
FD01847461	0	0	0	0	0	0	0	0	0
FD01847462	0	0	0	0	0	0	0	0	0
FD01847949	0	0	0	0	0	0	0	0	0
FD01847950	0	0	0	0	0	100	0	0	100
FD01847951	0	0	0	0	0	100	0	0	100
FD01847952	0	0	0	0	0	100	0	0	100
FD01847955	0	0	0	0	0	100	0	0	100
FD01847956	0	0	0	0	0	100	0	0	100
FD01847958	0	0	0	0	0	0	0	0	0
FD01847962	0	0	0	0	0	0	0	0	0
FD01847974	0	0	0	100	0	0	0	0	0
FD01847976	0	0	0	0	0	0	0	0	0
FD01847983	0	0	0	0	0	100	0	0	100
FD01847987	0	0	0	0	0	0	0	0	0
FD01847988	0	0	0	0	0	0	0	0	0
FD01847991	0	0	0	0	0	0	0	0	0
FD01847994	0	0	0	0	0	100	0	0	100
FD01847998	0	0	0	0	0	100	0	0	100
FD01848002	0	0	0	0	0	0	0	0	0
FD01848005	0	0	0	0	0	0	0	0	0
FD01848007	0	0	0	0	0	0	0	0	0
FD01848009	0	0	0	0	0	0	0	0	0
FD01848010	0	0	0	0	0	0	0	0	0
FD01848012	0	0	0	0	0	100	0	0	100
FD01848014	0	0	0	0	0	0	0	0	0
FD01848018	0	0	0	0	0	0	0	0	0
FD01848019	0	0	0	0	0	100	0	0	100
FD01848020	0	0	0	100	82.51	100	0	0	100
FD01848022	0	0	0	0	0	0	0	0	0
FD01848023	0	0	0	0	0	100	0	0	100
FD01848024	0	0	0	0	0	0	0	0	0
FD01848025	0	0	0	0	0	0	0	0	0
FD01848026	0	0	0	0	0	0	0	0	0
FD01848027	0	0	0	0	0	0	0	0	0
FD01848028	0	0	0	0	0	0	0	0	0
FD01848031	0	0	0	0	0	0	0	0	0
FD01848033	0	0	0	0	0	100	0	0	100
FD01848036	0	0	0	0	0	0	0	0	0
FD01848038	0	0	0	0	0	0	0	0	0
FD01848041	0	0	0	0	0	0	0	0	0
FD01848042	0	0	0	0	0	0	0	0	0
FD01848043	0	0	0	0	0	0	0	0	0
FD01848048	0	0	0	0	0	0	0	0	0
FD01848053	0	0	0	0	0	0	0	0	0
FD01848055	0	0	0	0	0	100	0	0	100
FD01848058	0	0	0	0	0	0	0	0	0
FD01848067	0	0	0	0	0	0	0	0	0
FD01848068	0	0	0	0	0	0	0	0	0
FD01848072	0	0	0	0	0	0	0	100	0
FD01848074	100	0	0	100	82.51	0	0	0	0
FD01848075	100	0	0	100	82.51	0	0	0	0
FD01848076	0	0	0	0	0	0	0	0	0
FD01848077	0	0	0	0	0	0	0	0	0
FD01848078	0	0	0	0	0	0	0	0	0
FD01848079	0	0	0	0	0	0	0	0	0
FD01848080	0	0	0	100	0	100	100	0	100
FD01848082	0	0	0	0	0	0	0	0	0
FD01848083	0	0	0	0	0	0	0	0	0
FD01848089	0	0	0	100	0	100	100	0	100
FD01848090	100	0	0	100	0	99	100	0	100
FD01848091	0	0	0	0	0	0	0	0	0
FD01848092	0	0	0	0	82.51	0	0	0	0
FD01848093	0	0	0	0	82.51	0	0	0	0
FD01848094	0	0	0	0	0	0	0	0	0
FD01848097	100	0	0	100	0	99	100	0	100
FD01848098	0	0	0	100	0	0	0	0	0
FD01848100	0	0	0	0	0	0	0	100	0
FD01848102	0	0	0	0	0	0	0	0	0
FD01848107	0	0	0	0	0	0	0	0	0
FD01848108	0	0	0	100	0	99.88	100	0	100
FD01848109	0	0	0	0	0	0	0	0	0
FD01848112	0	0	0	0	0	0	0	0	0
FD01848113	0	0	0	0	0	0	0	0	0
FD01848115	0	0	0	0	0	0	0	0	0
FD01848119	0	0	0	0	0	0	0	0	0
FD01848122	0	0	0	0	0	0	0	0	0
FD01848123	0	0	0	0	0	0	0	0	0
FD01848124	0	0	0	100	0	99	0	0	100
FD01848125	100	0	0	100	82.51	0	0	100	0
FD01848126	0	0	0	100	0	0	0	0	0
FD01848128	0	0	0	100	82.51	0	0	100	0
FD01848130	0	0	0	0	0	0	0	0	0
FD01848132	0	0	0	0	0	0	0	0	0
FD01848133	0	0	100	0	0	100	0	0	100

## Sheet: Beta-lactam_genes
barcode	blaCARB-2	blaCMY-2	bla-CTX-M-12	blaCTX-M-15	blaOXA-1	blaOXA-2	blaOXA-392	blaTEM-1B
FD01543705	0	0	0	0	0	0	0	0
FD01543706	0	0	0	0	0	100	0	0
FD01543715	0	0	0	0	0	100	0	0
FD01543724	0	0	0	0	0	0	0	0
FD01543734	0	0	0	0	0	0	0	0
FD01543737	0	0	0	0	0	0	0	0
FD01543741	0	0	0	0	0	0	0	0
FD01543742	0	0	0	0	0	0	0	100
FD01543761	0	0	0	0	0	0	0	0
FD01543763	100	0	0	0	0	0	0	0
FD01543764	0	0	0	0	0	0	0	0
FD01543765	0	0	0	0	0	0	0	0
FD01543778	0	0	0	0	0	100	0	0
FD01543781	100	0	0	0	0	0	0	0
FD01543783	0	0	0	0	0	0	0	0
FD01844966	0	0	0	0	0	0	0	0
FD01844970	100	0	0	0	0	0	0	0
FD01844972	0	0	0	0	0	100	0	0
FD01844978	100	0	0	0	0	0	0	0
FD01844979	100	0	0	0	0	0	0	0
FD01844980	0	0	0	0	0	100	0	0
FD01844981	100	0	0	0	0	0	0	0
FD01844984	100	0	0	0	0	0	0	0
FD01844985	100	0	0	0	0	0	0	0
FD01844986	0	0	0	0	0	0	0	100
FD01844990	0	0	0	0	0	0	0	0
FD01844991	100	0	0	0	0	0	0	0
FD01844996	100	0	0	0	0	0	0	0
FD01845000	100	0	0	0	0	0	0	0
FD01845002	0	0	0	0	0	0	0	0
FD01845003	100	0	0	0	0	0	0	0
FD01845005	100	0	0	0	0	0	0	0
FD01845006	100	0	0	0	0	0	0	0
FD01845009	100	0	0	0	0	0	0	0
FD01845010	100	0	0	0	0	0	0	0
FD01845014	100	0	0	0	0	0	0	0
FD01845016	100	0	0	0	0	0	0	0
FD01845020	0	0	0	0	0	100	0	0
FD01845024	100	0	0	0	0	0	0	0
FD01845027	0	0	0	0	0	0	0	0
FD01845028	0	0	0	0	0	0	0	0
FD01845029	100	0	0	0	0	0	0	0
FD01845030	0	0	0	0	0	100	0	0
FD01845034	100	0	0	0	0	0	0	0
FD01845035	0	0	0	0	0	100	0	0
FD01845037	100	0	0	0	0	0	0	0
FD01845039	100	0	0	0	0	0	0	0
FD01845040	0	0	0	0	0	0	0	0
FD01845041	0	0	0	0	0	0	0	0
FD01845042	0	0	0	0	0	0	0	0
FD01845045	100	0	0	0	0	0	0	0
FD01845048	0	0	0	0	0	0	0	0
FD01845053	100	0	0	0	0	0	0	0
FD01845054	100	0	0	0	0	0	0	0
FD01845055	100	0	0	0	0	0	0	0
FD01845056	100	0	0	0	0	0	0	0
FD01845057	100	0	0	0	0	0	0	0
FD01845058	100	0	0	0	0	0	0	0
FD01845256	0	0	0	0	0	0	0	0
FD01845258	100	0	0	0	0	0	0	0
FD01845259	100	0	0	0	0	0	0	0
FD01845263	0	0	0	0	0	0	0	0
FD01845266	0	0	100	0	0	0	100	0
FD01845267	0	0	0	0	0	0	0	0
FD01845269	0	0	0	0	0	0	0	0
FD01845270	100	0	0	0	0	0	0	0
FD01845272	0	0	0	0	0	0	0	0
FD01845274	100	0	0	0	0	0	0	0
FD01845276	100	0	0	0	0	0	0	0
FD01845277	100	0	0	0	0	0	0	0
FD01845279	0	0	0	0	0	100	0	0
FD01845281	0	0	0	0	0	0	0	0
FD01845283	0	0	0	0	0	0	0	0
FD01845286	100	0	0	0	0	0	0	0
FD01845289	100	0	0	0	0	0	0	0
FD01845290	0	0	0	0	0	0	0	0
FD01845293	0	0	0	0	0	100	0	0
FD01845297	100	0	0	0	0	0	0	0
FD01845299	100	0	0	0	0	0	0	0
FD01845301	0	0	0	0	0	0	0	0
FD01845302	100	0	0	0	0	0	0	0
FD01845303	100	0	0	0	0	0	0	0
FD01845305	0	0	0	0	0	0	0	0
FD01845308	0	0	0	0	0	0	0	0
FD01845309	0	0	0	0	0	0	0	0
FD01845311	0	0	0	0	0	0	0	0
FD01845312	100	0	0	0	0	0	0	0
FD01845313	0	0	0	0	0	0	0	0
FD01845314	0	0	0	0	0	0	0	0
FD01845316	0	0	0	0	0	100	0	0
FD01845318	100	0	0	0	0	0	0	0
FD01845319	0	0	0	0	0	0	0	0
FD01845325	0	0	0	0	0	0	0	0
FD01845330	0	0	0	0	0	0	0	0
FD01845339	0	0	0	0	0	0	0	0
FD01845341	0	0	0	0	0	0	0	0
FD01845344	0	0	0	0	0	0	0	0
FD01845551	0	0	0	0	0	0	0	0
FD01845570	100	0	0	0	0	0	0	0
FD01845573	0	0	0	0	0	0	0	0
FD01845577	100	0	0	0	0	0	0	0
FD01845580	0	0	0	0	0	0	0	0
FD01845585	0	0	0	0	0	0	0	0
FD01845586	0	0	0	0	0	0	0	0
FD01845595	0	0	0	0	0	0	0	0
FD01845599	0	0	0	0	0	0	0	0
FD01845602	0	0	0	0	0	0	0	0
FD01845605	0	0	0	0	0	0	0	0
FD01845609	0	0	0	0	0	0	0	0
FD01845613	0	0	0	0	0	0	0	0
FD01845614	0	0	0	0	0	100	0	0
FD01845615	0	0	0	0	0	0	0	0
FD01845626	0	0	0	0	0	0	0	0
FD01845629	0	0	0	0	0	0	0	0
FD01845633	100	0	0	0	0	0	0	0
FD01845634	0	0	0	0	0	0	0	0
FD01845832	0	0	0	0	0	0	0	0
FD01845833	0	0	0	0	0	0	0	0
FD01845838	0	0	0	0	0	0	0	0
FD01845848	0	0	0	0	0	0	0	0
FD01845859	0	0	0	0	0	0	0	0
FD01845864	0	0	0	0	0	0	0	0
FD01845865	0	0	0	0	0	0	0	0
FD01845868	100	0	0	0	0	0	0	0
FD01845870	0	0	0	0	0	0	0	0
FD01845871	0	0	0	0	0	100	0	0
FD01845875	100	0	0	0	0	0	0	0
FD01845879	0	0	0	0	0	0	0	0
FD01845880	0	0	0	0	0	0	0	0
FD01845882	0	0	0	0	0	0	0	0
FD01845883	0	0	0	0	0	0	0	0
FD01845887	0	0	0	0	0	0	0	0
FD01845888	0	0	0	0	0	0	0	0
FD01845893	0	0	0	0	0	0	0	0
FD01845896	0	0	0	0	0	0	0	0
FD01845900	0	0	0	0	0	0	0	0
FD01845905	0	0	0	0	0	0	0	0
FD01845908	0	0	0	0	0	0	0	0
FD01845913	0	0	0	0	0	0	0	0
FD01845915	0	0	0	0	0	0	0	0
FD01845922	100	0	0	0	0	0	0	0
FD01845923	0	0	0	0	0	0	0	0
FD01847367	0	0	0	0	0	0	0	0
FD01847369	0	0	0	0	0	0	0	0
FD01847372	0	0	0	0	0	0	0	0
FD01847374	0	0	0	0	0	0	0	0
FD01847376	0	0	0	0	0	0	0	0
FD01847379	0	0	0	0	0	0	0	0
FD01847381	0	0	0	0	0	0	0	0
FD01847382	100	0	0	0	0	0	0	0
FD01847383	0	0	0	0	0	0	0	0
FD01847384	0	0	0	0	0	0	0	0
FD01847386	0	0	0	0	0	0	0	0
FD01847388	0	100	0	0	0	0	0	0
FD01847390	0	0	0	0	0	0	0	0
FD01847391	0	0	0	0	0	0	0	0
FD01847395	0	0	0	0	0	0	0	0
FD01847405	0	0	0	0	0	0	0	0
FD01847407	0	0	0	0	0	0	0	0
FD01847408	0	0	0	0	0	0	0	0
FD01847413	0	0	0	0	0	0	0	0
FD01847415	0	0	0	0	0	0	0	0
FD01847417	0	0	0	0	0	0	0	0
FD01847418	0	0	0	0	0	0	0	0
FD01847419	0	0	0	0	0	0	0	0
FD01847420	0	0	0	0	0	0	0	0
FD01847422	0	0	0	0	0	0	0	0
FD01847424	100	0	0	0	0	0	0	0
FD01847427	0	0	0	0	0	0	0	0
FD01847428	0	0	0	0	0	0	0	0
FD01847431	0	0	0	0	0	0	0	0
FD01847433	0	0	0	0	0	0	0	0
FD01847434	0	0	0	0	0	0	0	0
FD01847436	0	0	0	0	0	0	0	100
FD01847440	0	0	0	0	0	0	0	0
FD01847441	0	0	0	0	0	0	0	0
FD01847443	0	0	0	0	0	0	0	0
FD01847445	0	0	0	0	0	0	0	0
FD01847446	0	0	0	0	0	0	0	0
FD01847447	0	0	0	0	0	0	0	0
FD01847449	0	0	0	0	0	0	0	0
FD01847450	0	0	0	0	0	0	0	0
FD01847451	0	0	0	0	0	0	0	0
FD01847455	0	0	0	0	0	0	0	0
FD01847458	0	0	0	0	0	0	0	0
FD01847460	0	0	0	0	0	0	0	0
FD01847461	0	0	0	0	0	0	0	0
FD01847462	0	0	0	0	0	0	0	0
FD01847949	0	0	0	0	0	0	0	0
FD01847950	0	0	0	0	0	0	0	0
FD01847951	0	0	0	0	0	0	0	0
FD01847952	0	0	0	0	0	0	0	0
FD01847955	0	0	0	0	0	0	0	0
FD01847956	0	0	0	0	0	0	0	0
FD01847958	0	0	0	0	0	0	0	0
FD01847962	0	0	0	0	0	0	0	0
FD01847974	100	0	0	0	0	0	0	0
FD01847976	0	0	0	0	0	0	0	0
FD01847983	0	0	0	0	0	0	0	0
FD01847987	0	0	0	0	0	0	0	0
FD01847988	0	0	0	0	0	0	0	0
FD01847991	0	0	0	0	0	0	0	0
FD01847994	0	0	0	0	0	0	0	0
FD01847998	0	0	0	0	0	0	0	0
FD01848002	0	0	0	0	0	0	0	0
FD01848005	0	0	0	0	0	0	0	0
FD01848007	0	0	0	0	0	0	0	0
FD01848009	0	0	0	0	0	0	0	0
FD01848010	0	0	0	0	0	0	0	0
FD01848012	0	0	0	0	0	0	0	0
FD01848014	0	0	0	0	0	0	0	0
FD01848018	0	100	0	0	0	0	0	0
FD01848019	0	0	0	0	0	0	0	0
FD01848020	0	0	0	0	0	0	0	100
FD01848022	0	0	0	0	0	0	0	0
FD01848023	0	0	0	0	0	0	0	0
FD01848024	0	0	0	0	0	0	0	0
FD01848025	0	0	0	0	0	0	0	0
FD01848026	0	0	0	0	0	0	0	0
FD01848027	0	0	0	0	0	0	0	0
FD01848028	0	0	0	0	0	0	0	0
FD01848031	0	0	0	0	0	0	0	0
FD01848033	0	0	0	0	0	0	0	0
FD01848036	0	0	0	0	0	0	0	0
FD01848038	0	0	0	0	0	0	0	0
FD01848041	0	0	0	0	0	0	0	0
FD01848042	0	0	0	0	0	0	0	0
FD01848043	0	0	0	0	0	0	0	0
FD01848048	0	0	0	0	0	0	0	0
FD01848053	0	0	0	0	0	0	0	0
FD01848055	0	0	0	0	0	0	0	100
FD01848058	0	0	0	0	0	0	0	0
FD01848067	0	0	0	0	0	0	0	0
FD01848068	0	0	0	0	0	0	0	0
FD01848072	0	0	0	0	0	0	0	100
FD01848074	0	0	0	0	0	0	0	0
FD01848075	0	0	0	0	0	0	0	0
FD01848076	0	0	0	0	0	0	0	0
FD01848077	0	0	0	0	0	0	0	100
FD01848078	0	0	0	0	0	0	0	0
FD01848079	0	0	0	0	0	0	0	0
FD01848080	0	0	0	0	0	0	0	100
FD01848082	0	0	0	0	0	0	0	0
FD01848083	0	0	0	0	0	0	0	0
FD01848089	0	0	0	0	0	0	0	0
FD01848090	0	0	0	0	0	0	0	100
FD01848091	0	0	0	0	0	0	0	0
FD01848092	0	0	0	0	0	0	0	0
FD01848093	0	0	0	0	0	0	0	100
FD01848094	0	0	0	0	0	0	0	0
FD01848097	0	0	0	0	0	0	0	100
FD01848098	0	0	0	0	0	0	0	0
FD01848100	0	0	0	0	0	0	0	0
FD01848102	0	0	0	0	0	0	0	0
FD01848107	0	0	0	0	0	0	0	0
FD01848108	0	0	0	0	0	0	0	0
FD01848109	0	0	0	0	0	0	0	0
FD01848112	0	0	0	0	0	0	0	0
FD01848113	0	0	0	0	0	0	0	0
FD01848115	0	0	0	0	0	0	0	0
FD01848119	0	0	0	0	0	0	0	0
FD01848122	0	0	0	0	0	0	0	0
FD01848123	0	0	0	0	0	0	0	0
FD01848124	0	0	0	0	0	0	0	0
FD01848125	0	0	0	0	0	0	0	100
FD01848126	0	0	0	0	0	0	0	0
FD01848128	0	0	0	0	0	0	0	100
FD01848130	0	0	0	0	0	0	0	0
FD01848132	0	0	0	0	0	0	0	0
FD01848133	0	0	0	100	100	0	0	100

## Sheet: Quinolone_genes
barcode	gyrA_SNP(C248T, p.S83F)	gyrA_SNP(G259T, p.D87Y)	qnrB1	qnrB19
FD01543705	0	0	0	0
FD01543706	0	0	0	0
FD01543715	0	0	0	0
FD01543724	0	0	0	0
FD01543734	0	0	0	0
FD01543737	0	0	0	0
FD01543741	0	0	0	0
FD01543742	0	0	0	0
FD01543761	0	0	0	0
FD01543763	0	0	0	0
FD01543764	0	0	0	0
FD01543765	0	0	0	0
FD01543778	0	0	0	0
FD01543781	0	0	0	0
FD01543783	0	0	0	0
FD01844966	0	0	0	0
FD01844970	0	0	0	0
FD01844972	0	0	0	0
FD01844978	0	0	0	0
FD01844979	0	0	0	0
FD01844980	0	0	0	100
FD01844981	0	0	0	0
FD01844984	0	0	0	0
FD01844985	0	0	0	0
FD01844986	0	0	0	0
FD01844990	0	0	0	0
FD01844991	0	0	0	0
FD01844996	0	0	0	0
FD01845000	0	0	0	0
FD01845002	0	0	0	0
FD01845003	0	0	0	0
FD01845005	0	0	0	0
FD01845006	0	0	0	0
FD01845009	0	0	0	0
FD01845010	0	0	0	0
FD01845014	0	0	0	0
FD01845016	0	0	0	0
FD01845020	0	0	0	0
FD01845024	0	0	0	0
FD01845027	0	0	0	0
FD01845028	0	0	0	0
FD01845029	0	0	0	0
FD01845030	0	0	0	0
FD01845034	0	0	0	0
FD01845035	0	0	0	0
FD01845037	0	0	0	0
FD01845039	0	0	0	0
FD01845040	0	0	0	0
FD01845041	0	0	0	0
FD01845042	0	0	0	0
FD01845045	0	0	0	0
FD01845048	0	0	0	0
FD01845053	0	0	0	0
FD01845054	0	0	0	0
FD01845055	0	0	0	0
FD01845056	0	0	0	0
FD01845057	0	0	0	0
FD01845058	0	0	0	0
FD01845256	0	0	0	0
FD01845258	0	0	0	0
FD01845259	0	0	0	0
FD01845263	0	0	0	0
FD01845266	0	0	0	0
FD01845267	0	0	0	0
FD01845269	0	0	0	0
FD01845270	0	0	0	0
FD01845272	0	0	0	0
FD01845274	0	0	0	0
FD01845276	0	0	0	0
FD01845277	0	0	0	0
FD01845279	0	0	0	0
FD01845281	0	0	0	0
FD01845283	0	0	0	0
FD01845286	0	0	0	0
FD01845289	0	0	0	0
FD01845290	0	0	0	0
FD01845293	0	0	0	0
FD01845297	0	0	0	0
FD01845299	0	0	0	0
FD01845301	0	0	0	0
FD01845302	0	0	0	0
FD01845303	0	0	0	0
FD01845305	0	0	0	0
FD01845308	0	0	0	91.78
FD01845309	0	0	0	0
FD01845311	0	0	0	0
FD01845312	0	0	0	0
FD01845313	0	0	0	0
FD01845314	0	0	0	0
FD01845316	0	0	0	0
FD01845318	0	0	0	0
FD01845319	0	0	0	0
FD01845325	0	0	0	0
FD01845330	0	0	0	100
FD01845339	0	0	0	0
FD01845341	0	0	0	0
FD01845344	0	0	0	0
FD01845551	0	0	0	0
FD01845570	0	0	0	0
FD01845573	0	0	0	0
FD01845577	0	0	0	0
FD01845580	0	0	0	0
FD01845585	0	0	0	0
FD01845586	0	0	0	0
FD01845595	0	0	0	0
FD01845599	0	0	0	0
FD01845602	0	0	0	0
FD01845605	0	0	0	0
FD01845609	0	0	0	0
FD01845613	0	0	0	0
FD01845614	0	0	0	0
FD01845615	0	0	0	0
FD01845626	0	0	0	0
FD01845629	0	0	0	0
FD01845633	0	0	0	0
FD01845634	0	0	0	0
FD01845832	0	0	0	0
FD01845833	0	0	0	0
FD01845838	0	0	0	100
FD01845848	0	0	0	0
FD01845859	0	0	0	0
FD01845864	0	0	0	0
FD01845865	0	0	0	0
FD01845868	0	0	0	0
FD01845870	0	0	0	0
FD01845871	0	0	0	0
FD01845875	0	0	0	0
FD01845879	0	0	0	0
FD01845880	0	0	0	0
FD01845882	0	0	0	88.84
FD01845883	0	0	0	0
FD01845887	0	0	0	0
FD01845888	0	0	0	0
FD01845893	0	0	0	0
FD01845896	0	0	0	0
FD01845900	0	0	0	0
FD01845905	0	0	0	0
FD01845908	0	0	0	0
FD01845913	0	0	0	0
FD01845915	0	0	0	0
FD01845922	0	0	0	0
FD01845923	0	0	0	0
FD01847367	0	0	0	0
FD01847369	0	0	0	0
FD01847372	0	0	0	0
FD01847374	0	0	0	0
FD01847376	0	0	0	0
FD01847379	0	0	0	0
FD01847381	0	0	0	0
FD01847382	0	0	0	0
FD01847383	0	0	0	0
FD01847384	0	0	0	0
FD01847386	0	0	0	0
FD01847388	0	0	0	100
FD01847390	0	100	0	0
FD01847391	0	0	0	0
FD01847395	0	0	0	0
FD01847405	0	0	0	0
FD01847407	0	0	0	0
FD01847408	0	0	0	0
FD01847413	0	0	0	0
FD01847415	0	0	0	0
FD01847417	0	0	0	0
FD01847418	0	0	0	100
FD01847419	0	0	0	0
FD01847420	0	0	0	0
FD01847422	0	0	0	0
FD01847424	0	0	0	0
FD01847427	0	0	0	0
FD01847428	0	0	0	0
FD01847431	0	0	0	0
FD01847433	0	0	0	100
FD01847434	0	0	0	0
FD01847436	0	0	0	0
FD01847440	0	0	0	0
FD01847441	0	0	0	0
FD01847443	0	0	0	0
FD01847445	0	0	0	0
FD01847446	0	0	0	0
FD01847447	0	0	0	0
FD01847449	0	0	0	100
FD01847450	0	0	0	100
FD01847451	0	0	0	0
FD01847455	0	0	0	100
FD01847458	0	0	0	0
FD01847460	0	0	0	0
FD01847461	0	0	0	0
FD01847462	0	0	0	0
FD01847949	0	0	0	0
FD01847950	0	0	0	0
FD01847951	0	0	0	0
FD01847952	0	0	0	0
FD01847955	0	0	0	0
FD01847956	0	0	0	0
FD01847958	0	0	0	0
FD01847962	0	0	0	0
FD01847974	0	0	0	0
FD01847976	0	0	0	0
FD01847983	0	0	0	0
FD01847987	0	0	0	0
FD01847988	0	0	0	0
FD01847991	0	0	0	0
FD01847994	0	0	0	0
FD01847998	0	0	0	0
FD01848002	0	0	0	0
FD01848005	0	0	0	100
FD01848007	0	0	0	0
FD01848009	0	0	0	100
FD01848010	0	0	0	0
FD01848012	0	0	0	0
FD01848014	0	0	0	100
FD01848018	0	0	0	100
FD01848019	0	0	0	0
FD01848020	0	0	0	0
FD01848022	0	0	0	0
FD01848023	0	0	0	100
FD01848024	0	0	0	0
FD01848025	0	0	0	0
FD01848026	0	0	0	0
FD01848027	0	0	0	0
FD01848028	0	0	0	0
FD01848031	0	0	0	0
FD01848033	0	0	0	0
FD01848036	0	0	0	100
FD01848038	0	0	0	0
FD01848041	0	0	0	0
FD01848042	0	0	0	0
FD01848043	0	0	0	100
FD01848048	0	0	0	0
FD01848053	0	0	0	0
FD01848055	0	0	0	0
FD01848058	0	0	0	100
FD01848067	0	0	0	0
FD01848068	0	0	0	100
FD01848072	0	0	0	100
FD01848074	0	0	0	0
FD01848075	0	0	0	0
FD01848076	0	0	0	0
FD01848077	0	0	0	0
FD01848078	0	0	0	100
FD01848079	0	0	0	0
FD01848080	100	0	0	0
FD01848082	0	0	0	0
FD01848083	0	0	0	100
FD01848089	100	0	0	0
FD01848090	100	0	0	0
FD01848091	0	0	0	0
FD01848092	0	0	0	0
FD01848093	0	0	0	0
FD01848094	0	0	0	100
FD01848097	100	0	0	0
FD01848098	0	0	0	100
FD01848100	0	0	0	0
FD01848102	0	0	0	100
FD01848107	0	0	0	0
FD01848108	100	0	0	0
FD01848109	0	0	0	0
FD01848112	0	0	0	0
FD01848113	0	0	0	0
FD01848115	0	0	0	0
FD01848119	0	0	0	0
FD01848122	0	0	0	100
FD01848123	0	0	0	0
FD01848124	100	0	0	0
FD01848125	0	0	0	0
FD01848126	0	0	0	100
FD01848128	0	0	0	0
FD01848130	0	0	0	0
FD01848132	0	0	0	0
FD01848133	0	0	100	0

## Sheet: Chloramphenicol_genes
barcode	cmlA1	floR
FD01543705	0	0
FD01543706	0	0
FD01543715	0	99.92
FD01543724	0	0
FD01543734	0	0
FD01543737	0	0
FD01543741	0	0
FD01543742	0	0
FD01543761	0	0
FD01543763	0	100
FD01543764	0	0
FD01543765	0	0
FD01543778	0	0
FD01543781	0	100
FD01543783	0	0
FD01844966	0	0
FD01844970	0	100
FD01844972	0	0
FD01844978	0	100
FD01844979	0	100
FD01844980	0	0
FD01844981	0	100
FD01844984	0	100
FD01844985	0	100
FD01844986	0	0
FD01844990	0	0
FD01844991	0	100
FD01844996	0	100
FD01845000	0	100
FD01845002	0	0
FD01845003	0	100
FD01845005	0	100
FD01845006	0	100
FD01845009	0	100
FD01845010	0	100
FD01845014	0	100
FD01845016	0	100
FD01845020	0	0
FD01845024	0	100
FD01845027	0	0
FD01845028	0	0
FD01845029	0	100
FD01845030	0	0
FD01845034	0	100
FD01845035	0	0
FD01845037	0	100
FD01845039	0	100
FD01845040	0	0
FD01845041	0	0
FD01845042	0	0
FD01845045	0	100
FD01845048	0	0
FD01845053	0	100
FD01845054	0	0
FD01845055	0	100
FD01845056	0	100
FD01845057	0	0
FD01845058	0	100
FD01845256	0	0
FD01845258	0	100
FD01845259	0	100
FD01845263	0	0
FD01845266	0	0
FD01845267	0	0
FD01845269	0	0
FD01845270	0	100
FD01845272	0	0
FD01845274	0	100
FD01845276	0	0
FD01845277	0	100
FD01845279	0	0
FD01845281	0	0
FD01845283	0	0
FD01845286	0	100
FD01845289	0	100
FD01845290	0	0
FD01845293	0	0
FD01845297	0	100
FD01845299	0	100
FD01845301	0	0
FD01845302	0	0
FD01845303	0	100
FD01845305	0	0
FD01845308	0	0
FD01845309	0	0
FD01845311	0	0
FD01845312	0	100
FD01845313	0	0
FD01845314	0	0
FD01845316	0	0
FD01845318	0	0
FD01845319	0	0
FD01845325	0	0
FD01845330	0	0
FD01845339	0	0
FD01845341	0	0
FD01845344	0	0
FD01845551	0	0
FD01845570	0	100
FD01845573	0	0
FD01845577	0	100
FD01845580	0	0
FD01845585	0	0
FD01845586	0	0
FD01845595	0	0
FD01845599	0	0
FD01845602	0	0
FD01845605	0	0
FD01845609	0	0
FD01845613	0	0
FD01845614	0	0
FD01845615	0	0
FD01845626	0	0
FD01845629	0	0
FD01845633	0	100
FD01845634	0	0
FD01845832	0	0
FD01845833	0	0
FD01845838	0	0
FD01845848	0	0
FD01845859	0	0
FD01845864	0	0
FD01845865	0	0
FD01845868	0	100
FD01845870	0	0
FD01845871	0	0
FD01845875	0	100
FD01845879	0	0
FD01845880	0	0
FD01845882	0	0
FD01845883	0	0
FD01845887	0	99.92
FD01845888	0	0
FD01845893	0	0
FD01845896	0	0
FD01845900	0	0
FD01845905	0	0
FD01845908	0	0
FD01845913	0	0
FD01845915	0	0
FD01845922	0	100
FD01845923	0	0
FD01847367	0	0
FD01847369	0	0
FD01847372	0	0
FD01847374	0	0
FD01847376	0	0
FD01847379	0	0
FD01847381	0	0
FD01847382	0	100
FD01847383	0	0
FD01847384	0	0
FD01847386	0	0
FD01847388	0	99.92
FD01847390	0	0
FD01847391	0	0
FD01847395	0	99.92
FD01847405	0	0
FD01847407	0	0
FD01847408	0	0
FD01847413	0	0
FD01847415	0	0
FD01847417	0	0
FD01847418	0	0
FD01847419	0	0
FD01847420	0	0
FD01847422	0	0
FD01847424	0	100
FD01847427	0	0
FD01847428	0	0
FD01847431	0	0
FD01847433	0	0
FD01847434	0	0
FD01847436	0	0
FD01847440	0	0
FD01847441	0	0
FD01847443	0	0
FD01847445	0	0
FD01847446	0	0
FD01847447	0	0
FD01847449	0	99.92
FD01847450	0	0
FD01847451	0	0
FD01847455	0	99.92
FD01847458	0	0
FD01847460	0	0
FD01847461	0	0
FD01847462	0	0
FD01847949	0	0
FD01847950	0	0
FD01847951	0	0
FD01847952	0	0
FD01847955	0	0
FD01847956	0	0
FD01847958	0	0
FD01847962	0	0
FD01847974	0	100
FD01847976	0	0
FD01847983	0	0
FD01847987	0	0
FD01847988	0	0
FD01847991	0	0
FD01847994	0	0
FD01847998	0	0
FD01848002	0	0
FD01848005	0	0
FD01848007	0	0
FD01848009	0	99.92
FD01848010	0	0
FD01848012	0	0
FD01848014	0	99.92
FD01848018	0	0
FD01848019	0	0
FD01848020	100	0
FD01848022	0	0
FD01848023	0	0
FD01848024	0	0
FD01848025	0	0
FD01848026	0	99.92
FD01848027	0	0
FD01848028	0	0
FD01848031	0	0
FD01848033	0	0
FD01848036	0	0
FD01848038	0	0
FD01848041	0	0
FD01848042	0	0
FD01848043	0	99.92
FD01848048	0	0
FD01848053	0	0
FD01848055	0	0
FD01848058	0	99.92
FD01848067	0	99.92
FD01848068	0	0
FD01848072	0	99.92
FD01848074	100	99.92
FD01848075	100	99.92
FD01848076	0	0
FD01848077	0	0
FD01848078	0	99.92
FD01848079	0	0
FD01848080	0	99.92
FD01848082	0	0
FD01848083	0	0
FD01848089	0	99.92
FD01848090	0	99.92
FD01848091	0	0
FD01848092	0	0
FD01848093	0	0
FD01848094	0	99.92
FD01848097	0	99.92
FD01848098	0	99.92
FD01848100	0	99.92
FD01848102	0	99.92
FD01848107	0	0
FD01848108	0	99.92
FD01848109	0	0
FD01848112	0	0
FD01848113	0	0
FD01848115	0	0
FD01848119	0	0
FD01848122	0	99.92
FD01848123	0	0
FD01848124	0	0
FD01848125	100	0
FD01848126	0	99.92
FD01848128	100	0
FD01848130	0	0
FD01848132	0	0
FD01848133	0	99.92

## Sheet: Tetracycline_genes
barcode	tet(A)	tet(B)	tet(C)	tet(G)	tet(M)
FD01543705	0	0	0	0	0
FD01543706	100	0	0	0	0
FD01543715	100	0	0	0	0
FD01543724	0	0	0	0	0
FD01543734	0	0	0	0	0
FD01543737	0	0	0	0	0
FD01543741	0	0	0	0	0
FD01543742	0	0	0	0	0
FD01543761	0	0	0	0	0
FD01543763	0	0	0	100	0
FD01543764	0	0	0	0	0
FD01543765	0	0	0	0	0
FD01543778	100	0	0	0	0
FD01543781	100	0	0	100	0
FD01543783	0	0	0	0	0
FD01844966	0	0	0	0	0
FD01844970	100	0	0	100	0
FD01844972	100	0	0	0	0
FD01844978	100	0	0	100	0
FD01844979	100	0	0	100	0
FD01844980	0	0	0	0	0
FD01844981	100	0	0	100	0
FD01844984	100	0	0	100	0
FD01844985	100	0	0	100	0
FD01844986	100	0	0	0	0
FD01844990	100	0	0	0	0
FD01844991	100	0	0	100	0
FD01844996	0	0	0	100	0
FD01845000	100	0	0	100	0
FD01845002	0	0	0	0	0
FD01845003	100	0	0	100	0
FD01845005	0	0	0	100	0
FD01845006	100	0	0	100	0
FD01845009	100	0	0	100	0
FD01845010	100	0	0	100	0
FD01845014	0	0	0	100	0
FD01845016	0	0	0	100	0
FD01845020	0	0	0	0	0
FD01845024	0	0	0	100	0
FD01845027	0	0	0	0	0
FD01845028	0	0	0	0	0
FD01845029	100	0	0	100	0
FD01845030	100	0	0	0	0
FD01845034	100	0	0	100	0
FD01845035	100	0	0	0	0
FD01845037	0	0	0	100	0
FD01845039	100	0	0	100	0
FD01845040	100	0	0	0	0
FD01845041	100	0	0	0	0
FD01845042	0	0	0	0	0
FD01845045	100	0	0	100	0
FD01845048	100	0	0	0	0
FD01845053	100	0	0	100	0
FD01845054	0	0	0	0	0
FD01845055	0	0	0	100	0
FD01845056	100	0	0	100	0
FD01845057	100	0	0	100	0
FD01845058	0	0	0	100	0
FD01845256	0	0	0	0	0
FD01845258	100	0	0	100	0
FD01845259	0	0	0	100	0
FD01845263	0	0	0	0	0
FD01845266	0	100	0	0	0
FD01845267	0	0	0	0	0
FD01845269	0	0	0	0	0
FD01845270	0	0	0	100	0
FD01845272	0	0	0	0	0
FD01845274	0	0	0	100	0
FD01845276	100	0	0	0	0
FD01845277	0	0	0	100	0
FD01845279	100	0	0	0	0
FD01845281	0	0	0	0	0
FD01845283	0	0	0	0	0
FD01845286	100	0	0	100	0
FD01845289	100	0	0	100	0
FD01845290	100	0	0	0	0
FD01845293	100	0	0	0	0
FD01845297	100	0	0	100	0
FD01845299	0	0	0	100	0
FD01845301	100	0	0	0	0
FD01845302	100	0	0	0	0
FD01845303	0	0	0	100	0
FD01845305	100	0	0	0	0
FD01845308	100	0	0	0	0
FD01845309	100	0	0	0	100
FD01845311	0	0	0	0	0
FD01845312	100	0	0	100	0
FD01845313	0	0	0	0	0
FD01845314	100	0	0	0	0
FD01845316	100	0	0	0	0
FD01845318	100	0	0	0	0
FD01845319	0	0	0	0	0
FD01845325	0	0	0	0	0
FD01845330	0	0	0	0	0
FD01845339	0	0	0	0	0
FD01845341	0	0	0	0	0
FD01845344	100	0	0	0	0
FD01845551	0	0	0	0	0
FD01845570	0	0	0	100	0
FD01845573	0	0	0	0	0
FD01845577	0	0	0	100	0
FD01845580	0	0	0	0	0
FD01845585	100	0	0	0	0
FD01845586	0	0	0	0	0
FD01845595	100	0	0	0	0
FD01845599	0	0	0	0	0
FD01845602	0	0	100	0	0
FD01845605	0	0	0	0	0
FD01845609	0	0	0	0	0
FD01845613	100	0	0	0	0
FD01845614	100	0	0	0	0
FD01845615	100	0	0	0	0
FD01845626	0	0	0	0	0
FD01845629	0	0	0	0	0
FD01845633	0	0	0	100	0
FD01845634	0	0	0	0	0
FD01845832	0	0	0	0	0
FD01845833	100	0	0	0	0
FD01845838	100	0	0	0	0
FD01845848	0	0	0	0	0
FD01845859	100	0	0	0	0
FD01845864	100	0	0	0	0
FD01845865	100	0	0	0	0
FD01845868	0	0	0	100	0
FD01845870	0	0	0	0	0
FD01845871	100	0	0	0	0
FD01845875	0	0	0	100	0
FD01845879	0	0	0	0	0
FD01845880	0	0	0	0	0
FD01845882	100	0	0	0	0
FD01845883	0	0	0	0	0
FD01845887	100	0	0	0	0
FD01845888	0	0	0	0	0
FD01845893	0	0	0	0	0
FD01845896	0	0	0	0	0
FD01845900	0	0	0	0	0
FD01845905	0	0	0	0	0
FD01845908	100	0	0	0	0
FD01845913	100	0	0	0	0
FD01845915	0	100	0	0	0
FD01845922	0	0	0	100	0
FD01845923	0	0	0	0	0
FD01847367	0	0	0	0	0
FD01847369	0	0	0	0	0
FD01847372	100	0	0	0	0
FD01847374	100	0	0	0	0
FD01847376	100	0	0	0	0
FD01847379	100	0	0	0	0
FD01847381	0	0	0	0	0
FD01847382	0	0	0	100	0
FD01847383	0	0	0	0	0
FD01847384	100	0	0	0	0
FD01847386	100	0	0	0	0
FD01847388	100	0	0	0	0
FD01847390	0	0	0	0	0
FD01847391	0	0	0	0	0
FD01847395	100	0	0	0	0
FD01847405	100	0	0	0	0
FD01847407	0	0	0	0	0
FD01847408	100	0	0	0	0
FD01847413	0	0	0	0	0
FD01847415	0	0	0	0	0
FD01847417	100	0	0	0	0
FD01847418	100	0	0	0	0
FD01847419	0	0	0	0	0
FD01847420	100	0	0	0	0
FD01847422	100	0	0	0	0
FD01847424	0	0	0	100	0
FD01847427	0	0	0	0	0
FD01847428	100	0	0	0	0
FD01847431	0	0	0	0	0
FD01847433	100	0	0	0	0
FD01847434	0	0	0	0	0
FD01847436	0	100	0	0	0
FD01847440	0	100	0	0	0
FD01847441	0	0	0	0	0
FD01847443	100	0	0	0	0
FD01847445	0	0	0	0	0
FD01847446	0	100	0	0	0
FD01847447	0	0	0	0	0
FD01847449	100	0	0	0	0
FD01847450	100	0	0	0	0
FD01847451	0	0	0	0	0
FD01847455	100	0	0	0	0
FD01847458	100	0	0	0	0
FD01847460	0	0	0	0	0
FD01847461	0	0	0	0	0
FD01847462	0	0	0	0	0
FD01847949	0	100	0	0	0
FD01847950	100	0	0	0	0
FD01847951	100	0	0	0	0
FD01847952	100	0	0	0	0
FD01847955	100	0	0	0	0
FD01847956	100	0	0	0	0
FD01847958	0	0	0	0	0
FD01847962	0	0	0	0	0
FD01847974	0	0	0	100	0
FD01847976	0	0	0	0	0
FD01847983	100	0	0	0	0
FD01847987	0	0	0	0	0
FD01847988	0	0	0	0	0
FD01847991	0	0	0	0	0
FD01847994	100	0	0	0	0
FD01847998	100	0	0	0	0
FD01848002	0	0	0	0	0
FD01848005	100	0	0	0	0
FD01848007	0	0	0	0	0
FD01848009	100	0	0	0	0
FD01848010	0	0	0	0	0
FD01848012	100	0	0	0	0
FD01848014	100	0	0	0	0
FD01848018	100	0	0	0	0
FD01848019	100	0	0	0	0
FD01848020	0	100	0	0	100
FD01848022	0	0	0	0	0
FD01848023	100	0	0	0	0
FD01848024	100	0	0	0	0
FD01848025	0	0	0	0	0
FD01848026	100	0	0	0	0
FD01848027	0	0	0	0	0
FD01848028	0	0	0	0	0
FD01848031	0	0	0	0	0
FD01848033	100	0	0	0	0
FD01848036	100	0	0	0	0
FD01848038	0	100	0	0	0
FD01848041	0	0	0	0	0
FD01848042	0	0	0	0	0
FD01848043	100	0	0	0	0
FD01848048	0	0	0	0	0
FD01848053	0	0	0	0	0
FD01848055	0	100	0	0	0
FD01848058	100	0	0	0	0
FD01848067	100	0	0	0	0
FD01848068	100	0	0	0	0
FD01848072	0	0	0	0	0
FD01848074	0	0	0	0	100
FD01848075	0	0	0	0	100
FD01848076	0	0	0	0	0
FD01848077	0	100	0	0	0
FD01848078	100	0	0	0	0
FD01848079	0	0	0	0	0
FD01848080	0	100	0	0	0
FD01848082	0	0	0	0	0
FD01848083	100	0	0	0	0
FD01848089	0	100	0	0	0
FD01848090	0	100	0	0	0
FD01848091	0	0	0	0	0
FD01848092	100	0	0	0	0
FD01848093	100	0	0	0	100
FD01848094	0	0	0	0	0
FD01848097	0	100	0	0	0
FD01848098	100	0	0	0	0
FD01848100	100	0	0	0	100
FD01848102	100	0	0	0	0
FD01848107	0	0	0	0	0
FD01848108	0	100	0	0	0
FD01848109	0	0	0	0	0
FD01848112	0	0	0	0	0
FD01848113	100	0	0	0	0
FD01848115	0	0	0	0	0
FD01848119	0	0	0	0	0
FD01848122	0	0	0	0	0
FD01848123	0	0	0	0	0
FD01848124	0	100	0	0	0
FD01848125	100	0	0	0	100
FD01848126	0	0	0	0	0
FD01848128	0	0	0	0	100
FD01848130	0	0	0	0	0
FD01848132	0	0	0	0	0
FD01848133	0	0	0	0	0

## Sheet: Trimethoprim_genes
barcode	dfrA1	drfA12	dfrA14	dfrA29	dfrA8
FD01543705	0	0	0	0	0
FD01543706	0	0	0	100	0
FD01543715	0	0	0	100	0
FD01543724	0	0	0	0	0
FD01543734	0	0	0	0	0
FD01543737	0	0	0	0	0
FD01543741	0	0	0	0	0
FD01543742	0	0	0	0	100
FD01543761	0	0	0	0	0
FD01543763	0	0	0	0	0
FD01543764	0	0	0	0	0
FD01543765	0	0	0	0	0
FD01543778	0	0	0	100	0
FD01543781	0	0	0	0	0
FD01543783	0	0	0	0	0
FD01844966	0	0	0	0	0
FD01844970	0	0	0	0	0
FD01844972	0	0	0	100	0
FD01844978	0	0	0	0	0
FD01844979	0	0	0	0	0
FD01844980	0	0	0	100	0
FD01844981	0	0	0	0	0
FD01844984	0	0	0	0	0
FD01844985	0	0	0	0	0
FD01844986	0	0	0	0	0
FD01844990	0	0	0	0	0
FD01844991	0	0	0	0	0
FD01844996	0	0	0	0	0
FD01845000	0	0	0	0	0
FD01845002	0	0	0	0	0
FD01845003	0	0	0	0	0
FD01845005	0	0	0	0	0
FD01845006	0	0	0	0	0
FD01845009	0	0	0	0	0
FD01845010	0	0	0	0	0
FD01845014	0	0	0	0	0
FD01845016	0	0	0	0	0
FD01845020	0	0	0	100	0
FD01845024	0	0	0	0	0
FD01845027	0	0	0	0	0
FD01845028	0	0	0	0	0
FD01845029	0	0	0	0	0
FD01845030	0	0	0	100	0
FD01845034	0	0	0	0	0
FD01845035	0	0	0	100	0
FD01845037	0	0	0	0	0
FD01845039	0	0	0	0	0
FD01845040	0	0	0	0	0
FD01845041	0	0	0	0	0
FD01845042	0	0	0	0	0
FD01845045	0	0	0	0	0
FD01845048	0	0	0	0	0
FD01845053	0	0	0	0	0
FD01845054	0	0	0	0	0
FD01845055	0	0	0	0	0
FD01845056	0	0	0	0	0
FD01845057	0	0	0	0	0
FD01845058	0	0	0	0	0
FD01845256	0	0	0	0	0
FD01845258	0	0	0	0	0
FD01845259	0	0	0	0	0
FD01845263	0	0	0	0	0
FD01845266	0	0	0	0	0
FD01845267	0	0	0	0	0
FD01845269	0	0	0	0	0
FD01845270	0	0	0	0	0
FD01845272	0	0	0	0	0
FD01845274	0	0	0	0	0
FD01845276	0	0	0	0	0
FD01845277	0	0	0	0	0
FD01845279	0	0	0	100	0
FD01845281	0	0	0	0	0
FD01845283	0	100	0	0	0
FD01845286	0	0	0	0	0
FD01845289	0	0	0	0	0
FD01845290	0	0	0	0	0
FD01845293	0	0	0	100	0
FD01845297	0	0	0	0	0
FD01845299	0	0	0	0	0
FD01845301	0	0	0	0	0
FD01845302	0	0	0	0	0
FD01845303	0	0	0	0	0
FD01845305	0	0	0	0	0
FD01845308	0	0	0	0	0
FD01845309	0	0	0	0	0
FD01845311	0	0	0	0	0
FD01845312	0	0	0	0	0
FD01845313	0	0	0	0	0
FD01845314	0	0	0	0	0
FD01845316	0	0	0	100	0
FD01845318	0	0	0	0	0
FD01845319	0	0	0	0	0
FD01845325	0	0	0	0	0
FD01845330	0	0	0	0	0
FD01845339	0	0	0	0	0
FD01845341	0	0	0	0	0
FD01845344	0	0	0	0	0
FD01845551	0	0	0	0	0
FD01845570	0	0	0	0	0
FD01845573	0	0	0	0	0
FD01845577	0	0	0	0	0
FD01845580	0	0	0	0	0
FD01845585	0	0	0	0	0
FD01845586	0	0	0	0	0
FD01845595	0	0	0	0	0
FD01845599	0	0	0	0	0
FD01845602	0	0	0	0	0
FD01845605	0	0	0	0	0
FD01845609	0	0	0	0	0
FD01845613	0	0	0	0	0
FD01845614	0	0	0	100	0
FD01845615	0	0	0	0	0
FD01845626	0	0	0	0	0
FD01845629	0	0	0	0	0
FD01845633	0	0	0	0	0
FD01845634	0	0	0	0	0
FD01845832	0	0	0	0	0
FD01845833	0	0	0	0	0
FD01845838	0	0	0	0	0
FD01845848	0	0	0	0	0
FD01845859	0	0	0	0	0
FD01845864	0	0	0	0	0
FD01845865	0	0	0	0	0
FD01845868	0	0	0	0	0
FD01845870	0	0	0	0	0
FD01845871	0	0	0	100	0
FD01845875	0	0	0	0	0
FD01845879	0	0	0	0	0
FD01845880	0	0	0	0	0
FD01845882	0	0	0	0	0
FD01845883	0	0	0	0	0
FD01845887	0	0	0	0	0
FD01845888	0	0	0	0	0
FD01845893	0	0	0	0	0
FD01845896	0	0	0	0	0
FD01845900	0	0	0	0	0
FD01845905	0	0	0	0	0
FD01845908	0	0	0	0	0
FD01845913	0	0	0	0	0
FD01845915	0	0	0	0	0
FD01845922	0	0	0	0	0
FD01845923	0	0	0	0	0
FD01847367	0	0	0	0	0
FD01847369	0	0	0	0	0
FD01847372	0	0	0	0	0
FD01847374	0	0	0	0	0
FD01847376	0	0	0	0	0
FD01847379	0	0	0	0	0
FD01847381	0	0	0	0	0
FD01847382	0	0	0	0	0
FD01847383	0	0	0	0	0
FD01847384	0	0	0	0	0
FD01847386	0	0	0	0	0
FD01847388	0	0	0	0	0
FD01847390	0	0	0	0	0
FD01847391	0	0	0	0	0
FD01847395	0	0	0	0	0
FD01847405	0	0	0	0	0
FD01847407	0	0	0	0	0
FD01847408	0	0	0	0	0
FD01847413	0	0	0	0	0
FD01847415	0	0	0	0	0
FD01847417	0	0	0	0	0
FD01847418	0	0	0	0	0
FD01847419	0	0	0	0	0
FD01847420	0	0	0	0	0
FD01847422	0	0	0	0	0
FD01847424	0	0	0	0	0
FD01847427	0	0	0	0	0
FD01847428	0	0	0	0	0
FD01847431	0	0	0	0	0
FD01847433	0	0	0	0	0
FD01847434	0	0	0	0	0
FD01847436	0	0	0	0	0
FD01847440	0	0	0	0	0
FD01847441	0	0	0	0	0
FD01847443	0	0	0	0	0
FD01847445	0	0	0	0	0
FD01847446	0	85.74	0	0	0
FD01847447	0	0	0	0	0
FD01847449	0	0	0	0	0
FD01847450	0	0	0	0	0
FD01847451	0	0	0	0	0
FD01847455	0	0	0	0	0
FD01847458	0	0	0	0	0
FD01847460	0	0	0	0	0
FD01847461	0	0	0	0	0
FD01847462	0	0	0	0	0
FD01847949	0	0	0	0	0
FD01847950	0	0	0	0	0
FD01847951	0	0	0	0	0
FD01847952	0	0	0	0	0
FD01847955	0	0	0	0	0
FD01847956	0	0	0	0	0
FD01847958	0	0	0	0	0
FD01847962	0	0	0	0	0
FD01847974	0	0	0	0	0
FD01847976	0	0	0	0	0
FD01847983	0	0	0	0	0
FD01847987	0	0	0	0	0
FD01847988	0	0	0	0	0
FD01847991	0	0	0	0	0
FD01847994	0	0	0	0	0
FD01847998	0	0	0	0	0
FD01848002	0	0	0	0	0
FD01848005	0	0	0	0	0
FD01848007	0	0	0	0	0
FD01848009	0	0	0	0	0
FD01848010	0	0	0	0	0
FD01848012	0	0	0	0	0
FD01848014	0	0	0	0	0
FD01848018	0	0	0	0	0
FD01848019	0	0	0	0	0
FD01848020	0	100	0	0	0
FD01848022	0	0	0	0	0
FD01848023	0	0	0	0	0
FD01848024	0	0	0	0	0
FD01848025	0	0	0	0	0
FD01848026	0	0	0	0	0
FD01848027	0	0	0	0	0
FD01848028	0	0	0	0	0
FD01848031	0	0	0	0	0
FD01848033	0	0	0	0	0
FD01848036	0	0	0	0	0
FD01848038	0	0	0	0	0
FD01848041	0	0	0	0	0
FD01848042	0	0	0	0	0
FD01848043	0	0	0	0	0
FD01848048	0	0	0	0	0
FD01848053	0	0	0	0	0
FD01848055	0	0	0	0	0
FD01848058	0	0	0	0	0
FD01848067	0	0	0	0	0
FD01848068	0	0	0	0	0
FD01848072	0	0	0	0	0
FD01848074	0	100	0	0	0
FD01848075	0	100	0	0	0
FD01848076	0	0	0	0	0
FD01848077	0	0	0	0	0
FD01848078	0	0	0	0	0
FD01848079	0	0	0	0	0
FD01848080	0	0	0	0	0
FD01848082	0	0	0	0	0
FD01848083	0	0	0	0	0
FD01848089	0	0	0	0	0
FD01848090	0	0	0	0	0
FD01848091	0	0	0	0	0
FD01848092	100	0	0	0	0
FD01848093	100	0	0	0	0
FD01848094	0	0	0	0	0
FD01848097	0	0	0	0	0
FD01848098	0	0	0	0	0
FD01848100	0	0	0	0	0
FD01848102	0	0	0	0	0
FD01848107	0	0	0	0	0
FD01848108	0	0	0	0	0
FD01848109	0	0	0	0	0
FD01848112	0	0	0	0	0
FD01848113	0	0	0	0	0
FD01848115	0	0	0	0	0
FD01848119	0	0	0	0	0
FD01848122	0	0	0	0	0
FD01848123	0	0	0	0	0
FD01848124	0	0	0	0	0
FD01848125	0	100	0	0	0
FD01848126	0	0	0	0	0
FD01848128	0	100	0	0	0
FD01848130	0	0	0	0	0
FD01848132	0	0	0	0	0
FD01848133	0	0	100	0	0

## Sheet: Other_genes
barcode	Inu(G)	mph(A)	mph(B)	sul1	sul2	sul3
FD01543705	0	0	0	0	0	0
FD01543706	0	0	100	100	100	0
FD01543715	0	0	100	100	100	0
FD01543724	0	0	0	0	0	0
FD01543734	0	0	0	0	0	0
FD01543737	0	0	0	0	0	0
FD01543741	0	0	0	0	0	0
FD01543742	0	0	0	0	100	0
FD01543761	0	0	0	0	0	0
FD01543763	0	0	0	0	0	0
FD01543764	0	0	0	0	0	0
FD01543765	0	0	0	0	0	0
FD01543778	0	0	100	100	100	0
FD01543781	0	0	0	0	0	0
FD01543783	0	0	0	0	0	0
FD01844966	0	0	0	0	0	0
FD01844970	0	0	0	0	0	0
FD01844972	0	0	100	100	100	0
FD01844978	0	0	0	100	0	0
FD01844979	0	0	0	0	0	0
FD01844980	0	0	100	100	100	0
FD01844981	0	0	0	100	0	0
FD01844984	0	0	0	0	0	0
FD01844985	0	0	0	100	0	0
FD01844986	0	0	0	100	0	0
FD01844990	0	0	0	100	0	0
FD01844991	0	0	0	100	0	0
FD01844996	0	0	0	0	0	0
FD01845000	0	0	0	0	0	0
FD01845002	0	0	0	0	0	0
FD01845003	0	0	0	100	0	0
FD01845005	0	0	0	0	0	0
FD01845006	0	0	0	0	0	0
FD01845009	0	0	0	100	0	0
FD01845010	0	0	0	0	0	0
FD01845014	0	0	0	100	0	0
FD01845016	0	0	0	0	0	0
FD01845020	0	0	100	100	0	0
FD01845024	0	0	0	100	0	0
FD01845027	0	0	0	0	0	0
FD01845028	0	0	0	0	0	0
FD01845029	0	0	0	100	0	0
FD01845030	0	0	100	100	100	0
FD01845034	0	0	0	0	0	0
FD01845035	0	0	100	100	0	0
FD01845037	0	0	0	0	0	0
FD01845039	0	0	0	100	0	0
FD01845040	0	0	0	100	0	0
FD01845041	0	0	0	100	0	0
FD01845042	0	0	0	100	0	0
FD01845045	0	0	0	0	0	0
FD01845048	0	0	0	100	0	0
FD01845053	0	0	0	0	100	0
FD01845054	0	0	0	100	0	0
FD01845055	0	0	0	0	0	0
FD01845056	0	0	0	0	0	0
FD01845057	0	0	0	0	0	0
FD01845058	0	0	0	100	0	0
FD01845256	0	0	0	0	0	0
FD01845258	0	0	0	0	0	0
FD01845259	0	0	0	100	0	0
FD01845263	0	0	0	0	0	0
FD01845266	0	0	0	100	83.03	0
FD01845267	0	0	0	0	0	0
FD01845269	0	0	0	0	0	0
FD01845270	0	0	0	0	0	0
FD01845272	0	0	0	0	0	0
FD01845274	0	0	0	0	0	0
FD01845276	0	0	0	100	0	0
FD01845277	0	0	0	100	0	0
FD01845279	0	0	100	100	100	0
FD01845281	0	0	0	0	0	0
FD01845283	0	100	0	100	0	0
FD01845286	0	0	0	100	0	0
FD01845289	0	0	0	0	0	0
FD01845290	0	0	0	0	100	0
FD01845293	0	0	100	100	100	0
FD01845297	0	0	0	0	0	0
FD01845299	0	0	0	100	0	0
FD01845301	0	0	0	0	100	0
FD01845302	0	0	0	100	0	0
FD01845303	0	0	0	0	0	0
FD01845305	0	0	0	0	100	0
FD01845308	0	0	0	0	100	0
FD01845309	0	0	0	0	100	0
FD01845311	0	0	0	0	0	0
FD01845312	0	0	0	0	0	0
FD01845313	0	0	0	0	0	0
FD01845314	0	0	0	100	0	0
FD01845316	0	0	100	100	0	0
FD01845318	0	0	0	100	0	0
FD01845319	0	0	0	0	0	0
FD01845325	0	0	0	0	0	0
FD01845330	0	0	0	0	0	0
FD01845339	0	0	0	0	0	0
FD01845341	0	0	0	0	0	0
FD01845344	0	0	0	100	0	0
FD01845551	0	0	0	0	0	0
FD01845570	0	0	0	100	0	0
FD01845573	0	0	0	0	0	0
FD01845577	0	0	0	0	0	0
FD01845580	0	0	0	0	0	0
FD01845585	0	0	0	100	0	0
FD01845586	0	0	0	0	0	0
FD01845595	0	0	0	0	100	0
FD01845599	0	0	0	0	0	0
FD01845602	0	0	0	0	0	0
FD01845605	0	0	0	0	0	0
FD01845609	0	0	0	0	0	0
FD01845613	0	0	0	0	100	0
FD01845614	0	0	100	100	100	0
FD01845615	0	0	0	0	0	0
FD01845626	0	0	0	0	0	0
FD01845629	0	0	0	0	0	0
FD01845633	0	0	0	0	0	0
FD01845634	0	0	0	0	0	0
FD01845832	0	0	0	0	0	0
FD01845833	0	0	0	0	100	0
FD01845838	0	0	0	0	100	0
FD01845848	0	0	0	0	0	0
FD01845859	0	0	0	0	100	0
FD01845864	0	0	0	0	100	0
FD01845865	0	0	0	0	100	0
FD01845868	0	0	0	0	0	0
FD01845870	0	0	0	0	0	0
FD01845871	0	0	100	100	88.4	0
FD01845875	0	0	0	0	0	0
FD01845879	0	0	0	0	0	0
FD01845880	0	0	0	0	0	0
FD01845882	0	0	0	0	100	0
FD01845883	0	0	0	0	0	0
FD01845887	0	0	0	0	0	0
FD01845888	0	0	0	0	0	0
FD01845893	0	0	0	0	0	0
FD01845896	0	0	0	0	0	0
FD01845900	0	0	0	0	0	0
FD01845905	0	0	0	0	0	0
FD01845908	0	0	0	0	100	0
FD01845913	0	0	0	0	100	0
FD01845915	0	0	0	0	0	0
FD01845922	0	0	0	0	0	0
FD01845923	0	0	0	0	0	0
FD01847367	0	0	0	0	0	0
FD01847369	0	0	0	0	0	0
FD01847372	0	0	0	0	100	0
FD01847374	0	0	0	0	100	0
FD01847376	0	0	0	0	100	0
FD01847379	0	0	0	0	100	0
FD01847381	0	0	0	0	0	0
FD01847382	0	0	0	0	0	0
FD01847383	0	0	0	0	0	0
FD01847384	0	0	0	0	0	0
FD01847386	0	0	0	0	100	0
FD01847388	0	0	0	0	0	0
FD01847390	0	0	0	0	0	0
FD01847391	0	0	0	0	0	0
FD01847395	0	0	0	0	0	0
FD01847405	0	0	0	0	100	0
FD01847407	0	0	0	0	0	0
FD01847408	0	0	0	0	100	0
FD01847413	0	0	0	0	0	0
FD01847415	0	0	0	0	0	0
FD01847417	0	0	0	0	100	0
FD01847418	0	0	0	0	100	0
FD01847419	0	0	0	0	0	0
FD01847420	0	0	0	0	100	0
FD01847422	0	0	0	0	100	0
FD01847424	0	0	0	0	0	0
FD01847427	0	0	0	0	0	0
FD01847428	0	0	0	0	100	0
FD01847431	0	0	0	0	0	0
FD01847433	0	0	0	0	0	0
FD01847434	0	0	0	0	0	0
FD01847436	0	0	0	0	100	0
FD01847440	0	0	0	0	0	0
FD01847441	0	0	0	0	0	0
FD01847443	0	0	0	0	100	0
FD01847445	0	0	0	0	0	0
FD01847446	0	0	0	0	0	0
FD01847447	0	0	0	0	0	0
FD01847449	0	0	0	0	0	0
FD01847450	0	0	0	0	0	0
FD01847451	0	0	0	0	0	0
FD01847455	0	0	0	0	0	0
FD01847458	0	0	0	0	100	0
FD01847460	0	0	0	0	0	0
FD01847461	0	0	0	0	0	0
FD01847462	0	0	0	0	0	0
FD01847949	0	0	0	0	0	0
FD01847950	0	0	0	0	100	0
FD01847951	0	0	0	0	100	0
FD01847952	0	0	0	0	100	0
FD01847955	0	0	0	0	100	0
FD01847956	0	0	0	0	100	0
FD01847958	0	0	0	0	0	0
FD01847962	0	0	0	0	0	0
FD01847974	0	0	0	0	0	0
FD01847976	0	0	0	0	0	0
FD01847983	0	0	0	0	100	0
FD01847987	0	0	0	0	0	0
FD01847988	0	0	0	0	100	0
FD01847991	0	0	0	0	0	0
FD01847994	0	0	0	0	100	0
FD01847998	0	0	0	0	100	0
FD01848002	0	0	0	0	0	0
FD01848005	0	0	0	0	0	0
FD01848007	0	0	0	0	0	0
FD01848009	0	0	0	0	0	0
FD01848010	0	0	0	0	0	0
FD01848012	0	0	0	0	100	0
FD01848014	0	0	0	0	0	0
FD01848018	0	0	0	0	0	0
FD01848019	0	0	0	0	100	0
FD01848020	0	0	0	0	0	0
FD01848022	0	0	0	0	0	0
FD01848023	0	0	0	0	100	0
FD01848024	0	0	0	0	0	0
FD01848025	0	0	0	0	0	0
FD01848026	0	0	0	0	0	0
FD01848027	0	0	0	0	0	0
FD01848028	0	0	0	0	0	0
FD01848031	0	0	0	0	0	0
FD01848033	0	0	0	0	100	0
FD01848036	0	0	0	0	0	0
FD01848038	0	0	0	0	0	0
FD01848041	0	0	0	0	0	0
FD01848042	0	0	0	0	0	0
FD01848043	0	0	0	0	0	0
FD01848048	0	0	0	0	0	0
FD01848053	0	0	0	0	0	0
FD01848055	0	0	0	0	0	0
FD01848058	0	0	0	0	0	0
FD01848067	0	0	0	0	0	0
FD01848068	0	0	0	0	0	0
FD01848072	100	0	0	0	0	100
FD01848074	0	0	0	0	100	0
FD01848075	0	0	0	0	0	0
FD01848076	0	0	0	0	0	0
FD01848077	0	0	0	0	0	0
FD01848078	0	0	0	0	0	0
FD01848079	0	0	0	0	0	0
FD01848080	0	0	0	0	0	0
FD01848082	0	0	0	0	0	0
FD01848083	0	0	0	0	0	0
FD01848089	0	0	0	0	0	0
FD01848090	0	0	0	0	0	0
FD01848091	0	0	0	0	0	0
FD01848092	0	0	0	0	0	100
FD01848093	0	0	0	0	0	100
FD01848094	0	0	0	0	0	0
FD01848097	0	0	0	0	0	0
FD01848098	0	0	0	0	0	0
FD01848100	0	0	0	0	0	0
FD01848102	0	0	0	0	0	0
FD01848107	0	0	0	0	0	0
FD01848108	0	0	0	0	0	0
FD01848109	0	0	0	0	0	0
FD01848112	0	0	0	0	0	0
FD01848113	0	0	0	0	0	0
FD01848115	0	0	0	0	0	0
FD01848119	0	0	0	0	0	0
FD01848122	0	0	0	0	0	0
FD01848123	0	0	0	0	0	0
FD01848124	0	0	0	0	0	0
FD01848125	0	0	0	0	0	100
FD01848126	0	0	0	0	0	0
FD01848128	0	0	0	0	0	100
FD01848130	0	0	0	0	0	0
FD01848132	0	0	0	0	0	0
FD01848133	0	0	0	0	100	0

[truncated: 2 more sheets: AMR_prediction_accuracy, Plasmids]
