# Supplementary material for: Potential links between human bloodstream infection by Salmonella enterica serovar Typhimurium and international transmission to Colombia
Source: PLoS Negl Trop Dis. 2025 Jan 28;19(1):e0012801. doi: 10.1371/journal.pntd.0012801 (PMC11790238; doi:10.1371/journal.pntd.0012801)
Supplement: S2 Table — (XLSX) [file pntd.0012801.s002.xlsx]

## Sheet: Contextual_references_RefSeq_me
Strain name	NCBI accession number	BioSample ID	Serovar
PNCS014847	GCF_004919145.1	SAMN11333141	monophasic Typhimurium
PNCS014848	GCF_004919205.1	SAMN11333142	monophasic Typhimurium
YU15	GCF_001576255.1	SAMN03795199	Typhimurium
D23580	GCF_000027025.1	SAMEA2272777	Typhimurium
STMU2UK	GCF_900184385.1	SAMEA104087369	Typhimurium
SL1344	GCF_000210855.2	SAMEA3138382	Typhimurium
798	GCF_000252875.1	SAMN02604223	Typhimurium
14028S	GCF_000022165.1	SAMN02604137	Typhimurium
SAP17-7699	GCF_005885875.1	SAMN11787765	Typhimurium
08-1736	GCF_000430165.1	SAMN02212496	monophasic Typhimurium
PNCS014854	GCF_009756515.1	SAMN10953952	monophasic Typhimurium
USDA-ARS-USMARC-1810	GCF_001623745.2	SAMN02716863	Typhimurium
PNCS014864	GCF_005160365.1	SAMN11333161	monophasic Typhimurium
LT2	GCF_000006945.2	SAMN02604315	Typhimurium
ST4/74	GCF_000188735.1	SAMN02602988	Typhimurium
DT104	GCA_000493675.1	SAMEA2272504	Typhimurium
UK-1	GCF_000213635.1	SAMN02602986	Typhimurium
SARA3	GCF_016772695.1	SAMN17506937	Typhimurium
SARA10	GCF_016772775.1	SAMN17506944	Typhimurium
SARA14	GCF_016772835.1	SAMN17506948	Typhimurium
SARA20	GCF_016772755.1	SAMN17506954	Typhimurium
SARA19	GCF_016772645.1	SAMN17506953	Typhimurium

## Sheet: Reference_plasmid
Plasmide name	GenBank ID.	Plasmid size	pMLST replicon	Sampling location	Sampling year	Sampling source
Escherichia coli strain SCEC020022 plasmid p7_020022	NZ_CP032886.1	2,790bp	Col(MP18)_1, NC_013652,	China: Sichuan	2016	Homo sapiens
Salmonella Senftenberg strain CVM 34514 plasmid p34514-4	NZ_CP051328.1	3,375bp		USA:NC	2004	turkey
Salmonella Infatis strain S20 plasmid pMK100	NZ_HM070379.1	2,699bp	ColRNAI_1	Colombia	2004	chicken
Escherichia coli APEC O2-211 plasmid pAPEC-O2-211C	NZ_CP030793.1	2,096bp	ColpVC_1, JX133088		1982
Klebsiella pneumoniae strain FDAARGOS_1327 plasmid p6	NZ_CP069831.1	4,634bp	ColRNAI_1, DQ298019,	USA:WA		Homo sapiens
Salmonella Enteritidis plasmid pSE34	NC_010860.1	32,950bp	IncX1_1, EU370913,
Escherichia coli strain WEM25 plasmid p3	NZ_CP061533.1	6,076bp	Col156_1, NC_009781,	China: Hong Kong	2018	Beach water
Escherichia coli isolate MINF_8D-sc-2280460 plasmid 9	NZ_LR890614.1	4,072bp
Salmonella Typhimurium strain D23580 plasmid pBT3	LS997977.1	1,975bp		Malawi	2004	Homo sapiens
