# Supplementary material for: Potential links between human bloodstream infection by Salmonella enterica serovar Typhimurium and international transmission to Colombia
Source: PLoS Negl Trop Dis. 2025 Jan 28;19(1):e0012801. doi: 10.1371/journal.pntd.0012801 (PMC11790238; doi:10.1371/journal.pntd.0012801)
Supplement: S3 Table — (XLSX) [file pntd.0012801.s003.xlsx]

## Sheet: HC100_305 (DT104)
Strain names	Enterobase accession ID	Country	Sampling Year	Country or Continent
FD01543706	NA	Colombia	1999	Colombia
FD01845035	NA	Colombia	2005	Colombia
FD01543715	NA	Colombia	2000	Colombia
FD01845020	NA	Colombia	2004	Colombia
FD01845293	NA	Colombia	2007	Colombia
FD01845279	NA	Colombia	2006	Colombia
FD01844972	NA	Colombia	2003	Colombia
FD01845871	NA	Colombia	2011	Colombia
FD01848100	NA	Colombia	2016	Colombia
FD01845875	NA	Colombia	2011	Colombia
FD01845277	NA	Colombia	2006	Colombia
FD01845868	NA	Colombia	2011	Colombia
FD01845014	NA	Colombia	2004	Colombia
FD01845299	NA	Colombia	2007	Colombia
FD01845005	NA	Colombia	2004	Colombia
FD01847424	NA	Colombia	2013	Colombia
FD01845570	NA	Colombia	2008	Colombia
FD01845259	NA	Colombia	2006	Colombia
FD01847974	NA	Colombia	2014	Colombia
FD01845016	NA	Colombia	2004	Colombia
FD01845274	NA	Colombia	2006	Colombia
FD01845303	NA	Colombia	2007	Colombia
FD01845922	NA	Colombia	2011	Colombia
FD01845270	NA	Colombia	2006	Colombia
FD01845585	NA	Colombia	2009	Colombia
FD01845344	NA	Colombia	2008	Colombia
FD01845057	NA	Colombia	2005	Colombia
FD01845577	NA	Colombia	2009	Colombia
FD01543781	NA	Colombia	2003	Colombia
FD01845286	NA	Colombia	2006	Colombia
FD01845289	NA	Colombia	2007	Colombia
FD01845003	NA	Colombia	2004	Colombia
FD01845314	NA	Colombia	2007	Colombia
FD01845041	NA	Colombia	2005	Colombia
FD01844990	NA	Colombia	2004	Colombia
FD01844996	NA	Colombia	2004	Colombia
FD01845318	NA	Colombia	2007	Colombia
FD01845029	NA	Colombia	2005	Colombia
FD01845258	NA	Colombia	2006	Colombia
FD01845312	NA	Colombia	2007	Colombia
FD01845010	NA	Colombia	2004	Colombia
FD01844991	NA	Colombia	2004	Colombia
FD01845302	NA	Colombia	2007	Colombia
FD01844979	NA	Colombia	2003	Colombia
FD01844970	NA	Colombia	2003	Colombia
FD01845009	NA	Colombia	2004	Colombia
FD01845000	NA	Colombia	2004	Colombia
FD01845039	NA	Colombia	2005	Colombia
FD01844978	NA	Colombia	2003	Colombia
FD01845055	NA	Colombia	2005	Colombia
FD01844984	NA	Colombia	2003	Colombia
FD01845042	NA	Colombia	2005	Colombia
FD01845056	NA	Colombia	2005	Colombia
AR_1256105_human_20-05-05	SAL_GA0073AA	Argentina	2005	South America
AR_1767105_human_05-08-05	SAL_GA0072AA	Argentina	2005	South America
AR_2106_hare_meat_02-01-06	SAL_GA0071AA	Argentina	2006	South America
AR_519107_human_14-3-07	SAL_GA0070AA	Argentina	2007	South America
AR_814107_human_23-04-07	SAL_GA0069AA	Argentina	2007	South America
AT_00_00000016_human_04-01-00	SAL_GA0068AA	Austria	2000	Europe
AT_03_00000852_human_21-02-03	SAL_GA0062AA	Austria	2003	Europe
AT_05_00002332_poultry_14-06-05	SAL_GA0057AA	Austria	2005	Europe
AT_07_00000046_human_05-01-07	SAL_GA0054AA	Austria	2007	Europe
AT_09_00000505_pig_26-02-09	SAL_GA0047AA	Austria	2009	Europe
AT_99_00001256_poultry_05-03-99	SAL_GA0042AA	Austria	1999	Europe
AT_MRS-10_01012_human_28-04-10	SAL_GA0039AA	Austria	2010	Europe
CA_2005-16656-4_cow_24-07-05	SAL_GA0038AA	Canada	2005	North America
CA_961_TM_pig_10-07-00	SAL_GA0037AA	Canada	2000	North America
CA_A411-1-TM1_cow_28-05-99	SAL_GA0036AA	Canada	1999	North America
CA_s14144-30.4_pig_17-03-08	SAL_GA0035AA	Canada	2008	North America
CA_s2029-51.6_pig_30-08-06	SAL_GA0034AA	Canada	2006	North America
CA_s8111-108.4_pig_14-09-07	SAL_GA0033AA	Canada	2007	North America
CH_05_N1534_pig_26-08-05	SAL_GA0032AA	Switzerland	2005	Europe
CH_07_IMD0884_poultry_09-08-07	SAL_GA0031AA	Switzerland	2007	Europe
CH_07_IMD0891_poultry_09-10-07	SAL_GA0030AA	Switzerland	2007	Europe
CH_08_IMD0204_pig_03-07-08	SAL_GA0029AA	Switzerland	2008	Europe
CH_08_IMD0620_pig_06-03-08	SAL_GA0028AA	Switzerland	2008	Europe
CH_10_IMD1455_pig_15-10-10	SAL_GA0027AA	Switzerland	2010	Europe
CH_10_IMD1959_pig_12-10-10	SAL_GA0026AA	Switzerland	2010	Europe
CH_11_Ref0228_cow_09-02-11	SAL_GA0025AA	Switzerland	2011	Europe
CZ_F2188_human_1997	SAL_GA0024AA	Czech Republic	1997	Europe
CZ_F2312_human_1997	SAL_GA0023AA	Czech Republic	1997	Europe
CZ_F3214_human_1998	SAL_GA0022AA	Czech Republic	1998	Europe
CZ_F9013_calf_1995	SAL_GA0021AA	Czech Republic	1995	Europe
CZ_F9028_calf_1995	SAL_GA0020AA	Czech Republic	1995	Europe
CZ_F9046_piglet_1995	SAL_GA0019AA	Czech Republic	1995	Europe
CZ_F9047_pigeon_1995	SAL_GA0018AA	Czech Republic	1995	Europe
CZ_F9093_piglet	SAL_GA0017AA	Czech Republic		Europe
CZ_F9132_piglet_1995	SAL_GA0016AA	Czech Republic	1995	Europe
DE_00-00188_pig_29-12-99	SAL_GA0015AA	Germany	1999	Europe
DE_04-01469_poultry_11-05-04	SAL_GA0006AA	Germany	2004	Europe
DE_08-03428_poultry_18-08-08	SAL_FA9995AA	Germany	2008	Europe
DE_99_00116_pig_10-12-98	SAL_FA9989AA	Germany	1998	Europe
DK_2006-60-2120-1_pig_07-11-06	SAL_FA9977AA	Denmark	2006	Europe
DK_2010-60-1525-1_pig_04-05-10	SAL_FA9962AA	Denmark	2010	Europe
DK_7223503_3_swine_19-09-00	SAL_FA9949AA	Denmark	2000	Europe
DK_7720209_3_swine_25-01-05	SAL_FA9921AA	Denmark	2005	Europe
DK_9923771_swine_13-10-99	SAL_FA9910AA	Denmark	1999	Europe
ES_TM_761_108_human_08-10-76	SAL_FA9909AA	Spain	1976	Europe
FR_02-1837_human_2002	SAL_FA9907AA	France	2002	Europe
FR_02_6245_human_2002	SAL_FA9908AA	France	2002	Europe
FR_05_2975_human_2005	SAL_FA9906AA	France	2005	Europe
FR_09_3600_human_2009	SAL_FA9905AA	France	2009	Europe
FR_92-9446_human	SAL_FA9904AA	France		Europe
FR_93-5646_human_30-07-93	SAL_FA9903AA	France	1993	Europe
FR_TM_69_703_human_24-09-69	SAL_FA9902AA	France	1969	Europe
FR_TM_75_406_human_18-01-75	SAL_FA9900AA	France	1975	Europe
IE_S03_000129_pig_2003	SAL_FA9899AA	Ireland	2003	Europe
IE_S05-003586_poultry_2005	SAL_FA9897AA	Ireland	2005	Europe
IE_S05_002261_poultry_2005	SAL_FA9898AA	Ireland	2005	Europe
IE_S06_000058_pig_2006	SAL_FA9896AA	Ireland	2006	Europe
IE_S07_000313_pig_2007	SAL_FA9895AA	Ireland	2007	Europe
IE_S08-000923_pig_2008	SAL_FA9894AA	Ireland	2008	Europe
IE_S09_001501_pig_2009	SAL_FA9893AA	Ireland	2009	Europe
IE_S10_000368_pig_2010	SAL_FA9892AA	Ireland	2010	Europe
IE_S11-000305_pig_2011	SAL_FA9891AA	Ireland	2011	Europe
IE_S11-000847_pig_2011	SAL_FA9890AA	Ireland	2011	Europe
IL_100668_human_2006	SAL_FA9889AA	Israel	2006	Asia
IL_1166_poultry_2000	SAL_FA9886AA	Israel	2000	Asia
IL_63234_human_1997	SAL_FA9880AA	Israel	1997	Asia
IL_88531_human_2004	SAL_FA9876AA	Israel	1999	Asia
IL_91940_poultry_1999	SAL_FA9875AA	Israel	1999	Asia
IL_94673_human_2005	SAL_FA9873AA	Israel	2005	Asia
LU_C010116_pig_15-01-01	SAL_FA9872AA	Luxembourg	2001	Europe
LU_C040857_human_07-05-04	SAL_FA9871AA	Luxembourg	2004	Europe
LU_C051571_human_27-09-05	SAL_FA9870AA	Luxembourg	2005	Europe
LU_C061286_human_03-08-06	SAL_FA9869AA	Luxembourg	2006	Europe
LU_C071190_pig_16-07-07	SAL_FA9868AA	Luxembourg	2007	Europe
LU_C071908_human_26-10-07	SAL_FA9867AA	Luxembourg	2007	Europe
LU_C081387_human_27-07-08	SAL_FA9866AA	Luxembourg	2008	Europe
LU_C082324_pig_10-12-08	SAL_FA9865AA	Luxembourg	2008	Europe
LU_C090334_human_02-03-09	SAL_FA9864AA	Luxembourg	2009	Europe
LU_C100981_human_06-07-10	SAL_FA9863AA	Luxembourg	2010	Europe
LU_C111200_human_22-08-11	SAL_FA9862AA	Luxembourg	2011	Europe
LU_F060114_pig_10-07-06	SAL_FA9861AA	Luxembourg	2006	Europe
LU_F070186_pig_29-08-07	SAL_FA9860AA	Luxembourg	2007	Europe
MA_TM_75_339_human_06-03-75	SAL_FA9859AA	Morocco	1975	Africa
MA_TM_81_1837_human_24-11-81	SAL_FA9858AA	Morocco	1981	Africa
NL_21.32_pig_2000	SAL_FA9849AA	Netherlands	2000	Europe
NL_213.67_pig_2007	SAL_FA9848AA	Netherlands	2007	Europe
NL_36_72_pig_2001	SAL_FA9841AA	Netherlands	2001	Europe
NL_51.17_human_2002	SAL_FA9839AA	Netherlands	2002	Europe
NL_51.8_pig_2002	SAL_FA9838AA	Netherlands	2002	Europe
NL_86.01_human_2003	SAL_FA9837AA	Netherlands	2003	Europe
NL_87.25_pig_2003	SAL_FA9836AA	Netherlands	2003	Europe
NZ_ERL021967_human_16-04-02	SAL_FA9835AA	New Zealand	2002	Oceania
NZ_ERL03301_human_23-01-03	SAL_FA9834AA	New Zealand	2003	Oceania
NZ_ERL072517_human_21-08-07	SAL_FA9833AA	New Zealand	2007	Oceania
NZ_ERL104360_human_16-12-10	SAL_FA9832AA	New Zealand	2010	Oceania
NZ_ERL11377_human_04-02-11	SAL_FA9831AA	New Zealand	2011	Oceania
NZ_ERL983935_human_19-08-98	SAL_FA9830AA	New Zealand	1998	Oceania
NZ_ERL98991_human_04-03-98	SAL_FA9829AA	New Zealand	1998	Oceania
PL_0086_08_poultry_29-01-08	SAL_FA9828AA	Poland	2008	Europe
PL_0412_09_poultry_19-02-09	SAL_FA9827AA	Poland	2009	Europe
PL_0897_10_poultry_24-03-10	SAL_FA9826AA	Poland	2010	Europe
PL_1215_11_poultry_29-04-11	SAL_FA9825AA	Poland	2011	Europe
PL_1230_11_poultry_29-04-11	SAL_FA9824AA	Poland	2011	Europe
PL_1773_04_poultry_01-04-04	SAL_FA9823AA	Poland	2004	Europe
PL_3_2002_poultry_2002	SAL_FA9822AA	Poland	2002	Europe
PL_624_2003_poultry_01-04-03	SAL_FA9821AA	Poland	2003	Europe
PL_709_2000_poultry_2000	SAL_FA9820AA	Poland	2000	Europe
PL_801_2001_poultry_2001	SAL_FA9819AA	Poland	2001	Europe
PL_875_07_poultry_30-04-07	SAL_FA9818AA	Poland	2007	Europe
PL_N116D_poultry_17-01-05	SAL_FA9817AA	Poland	2005	Europe
PL_R-166A_poultry_27-02-06	SAL_FA9816AA	Poland	2006	Europe
TH_H.879_90_human_09-03-90	SAL_FA9815AA	Thailand	1990	Asia
TH_SH.1209_97_human_19-05-97	SAL_FA9810AA	Thailand	1997	Asia
TH_SH.1677_98_human_20-05-98	SAL_FA9809AA	Thailand	1998	Asia
TH_SH.224_97_human_06-02-97	SAL_FA9808AA	Thailand	1997	Asia
TH_SH_1632_94_human_23-05-94	SAL_FA9814AA	Thailand	1994	Asia
TH_SH_181_01_human_29-01-01	SAL_FA9813AA	Thailand	2001	Asia
TH_SH_429_90_human_06-02-90	SAL_FA9812AA	Thailand	1990	Asia
TH_SH_789_95_human_07-02-95	SAL_FA9811AA	Thailand	1995	Asia
US_GA_G7393_human_24-08-94	SAL_FA9794AA	United States	1994	North America
US_ID_J1443_human_18-05-02	SAL_FA9793AA	United States	2002	North America
US_ID_K0433_human_14-02-04	SAL_FA9792AA	United States	2004	North America
US_ID_K2945_human_16-11-05	SAL_FA9791AA	United States	2005	North America
US_KS_AM03504_human_03-06-98	SAL_FA9790AA	United States	1998	North America
US_NC_30146_chicken_2003	SAL_FA9789AA	United States	2003	North America
US_NC_35170_cattle_07-04	SAL_FA9788AA	United States	2004	North America
US_NY_G10215_human_15-01-95	SAL_FA9787AA	United States	1995	North America
US_OR_AM09646_human_19-01-01	SAL_FA9786AA	United States	2001	North America
US_SC_H9400_human_06-03-00	SAL_FA9785AA	United States	2000	North America
US_TN_H3585_human_25-04-97	SAL_FA9784AA	United States	1997	North America
US_WA_H9144_human_08-11-99	SAL_FA9783AA	United States	1999	North America
SAL_DB3644AA_AS	SAL_DB3644AA_AS	Mexico	2003	North America
SAL_DB9948AA_AS	SAL_DB9948AA_AS	Mexico	2002	North America
SAL_EB7759AA_AS	SAL_EB7759AA_AS	Colombia	2017	Colombia
SAL_EB7762AA_AS	SAL_EB7762AA_AS	Colombia	2017	Colombia
SAL_EB7763AA_AS	SAL_EB7763AA_AS	Colombia	2017	Colombia
SAL_JC3056AA_AS	SAL_JC3056AA_AS	Mexico	2018	North America
SAL_JC3057AA_AS	SAL_JC3057AA_AS	Mexico	2018	North America
SAL_JC3236AA_AS	SAL_JC3236AA_AS	Mexico	2018	North America
SAL_MB2458AA_AS	SAL_MB2458AA_AS	Chile	2016	South America
SAL_MB2470AA_AS	SAL_MB2470AA_AS	Chile	2015	South America
SAL_MB2473AA_AS	SAL_MB2473AA_AS	Chile	2016	South America
SAL_MB2476AA_AS	SAL_MB2476AA_AS	Chile	2016	South America
SAL_MB2490AA_AS	SAL_MB2490AA_AS	Chile	2016	South America
SAL_RB7013AA_AS	SAL_RB7013AA_AS	Mexico	2018	North America
SAL_RB7014AA_AS	SAL_RB7014AA_AS	Mexico	2018	North America
SAL_RB7015AA_AS	SAL_RB7015AA_AS	Mexico	2018	North America
SAL_RB7028AA_AS	SAL_RB7028AA_AS	Mexico	2018	North America
SAL_RB7029AA_AS	SAL_RB7029AA_AS	Mexico	2018	North America
SAL_RB7179AA_AS	SAL_RB7179AA_AS	Mexico	2018	North America
SAL_IA5729AA_AS	SAL_IA5729AA_AS	Chile	2006	South America
SAL_UA1131AA_AS	SAL_UA1131AA_AS	Mexico	2000	North America
SAL_UA1135AA_AS	SAL_UA1135AA_AS	Mexico	2004	North America
SAL_UA1430AA_AS	SAL_UA1430AA_AS	Mexico	2004	North America
SAL_UA1594AA_AS	SAL_UA1594AA_AS	Mexico	2001	North America
SAL_UA1637AA_AS	SAL_UA1637AA_AS	Mexico	2003	North America
SAL_VA0704AA_AS	SAL_VA0704AA_AS	Mexico	2002	North America
SAL_VA0733AA_AS	SAL_VA0733AA_AS	Mexico	2003	North America

## Sheet: HC100_20801 (ST313)
Strain name	Enterobase accession ID	Sampling Year	Country	Country or Continent
Hue_98	SAL_BA3659AA_AS	2014	United Kingdom	Europe
U11	SAL_IA9319AA_AS	2014	United Kingdom	Europe
U15	SAL_JA4227AA_AS	2012	United Kingdom	Europe
FDA624017	SAL_MA5116AA_AS	2010	Pakistan	Asia
PP_BR060	SAL_MA6424AA_AS	2011	Brazil	South America
PNUSAS006916	SAL_RA0187AA_AS	2016	United States	North America
U47	SAL_SA0639AA_AS	2015	United Kingdom	Europe
U56	SAL_SA0631AA_AS	2015	United Kingdom	Europe
U75	SAL_SA0620AA_AS	2016	United Kingdom	Europe
U48	SAL_SA0615AA_AS	2015	United Kingdom	Europe
PNUSAS016566	SAL_UA2457AA_AS		United States	North America
2015AM-2191	SAL_UA5941AA_AS		United States	North America
17024856	SAL_UA6277AA_AS	2017	Luxembourg	Europe
STM_215-65	SAL_UA8191AA_AS	1965	Turkey	Asia
0408F45718	SAL_VA4438AA_AS	2004	Denmark	Europe
PNUSAS021119	SAL_VA5687AA_AS		United States	North America
PNUSAS032149	SAL_YA3812AA_AS		United States	North America
PNUSAS036671	SAL_ZA8291AA_AS	2017	United States	North America
PNUSAS034341	SAL_AB3950AA_AS	2018	United States	North America
PNUSAS039204	SAL_AB3819AA_AS		United States	North America
402833	SAL_AB9426AA_AS	2017	United Kingdom	Europe
PNUSAS041826	SAL_BB1191AA_AS		United States	North America
PNUSAS042076	SAL_BB3041AA_AS		United States	North America
534025	SAL_BB9329AA_AS	2018	United Kingdom	Europe
MC_06-0345	SAL_DB9531AA_AS	2006	Ireland	Europe
ULBRA-SA062	SAL_FB6626AA_AS	2014	Brazil	South America
637672	SAL_GB4382AA_AS	2018	United Kingdom	Europe
1801W8426	SAL_HB3634AA_AS	2018	Denmark	Europe
CFSAN033894	SAL_JB2465AA_AS	2003	Brazil	South America
CFSAN033891	SAL_JB2462AA_AS	2000	Brazil	South America
CFSAN033887	SAL_JB2458AA_AS	1998	Brazil	South America
CFSAN033886	SAL_JB2457AA_AS	1998	Brazil	South America
CFSAN033884	SAL_JB2455AA_AS	1996	Brazil	South America
CFSAN033882	SAL_JB2453AA_AS	1995	Brazil	South America
CFSAN033881	SAL_JB2452AA_AS	1993	Brazil	South America
CFSAN033877	SAL_JB2448AA_AS	1990	Brazil	South America
CFSAN033876	SAL_JB2447AA_AS	1989	Brazil	South America
PNUSAS079508	SAL_NB0014AA_AS		United States	North America
PNUSAS061243	SAL_NB4002AA_AS	2015	United States	North America
764501	SAL_NB4672AA_AS	2019	United Kingdom	Europe
FD01872543	SAL_UB8373AA_AS	2008	Pakistan	Asia
FD01872506	SAL_UB8336AA_AS	2009	Pakistan	Asia
FD01849642	SAL_UB7396AA_AS		Costa Rica	South America
FD01849641	SAL_UB7395AA_AS		Costa Rica	South America
FD01849587	SAL_UB7374AA_AS		Costa Rica	South America
FD01848859	SAL_UB6932AA_AS	2011	Brazil	South America
FD01848858	SAL_UB6931AA_AS		Brazil	South America
FD01848853	SAL_UB6929AA_AS	2010	Brazil	South America
FD01848852	SAL_UB6928AA_AS		Brazil	South America
FD01848844	SAL_UB6922AA_AS	2008	Brazil	South America
FD01848843	SAL_UB6921AA_AS	2008	Brazil	South America
FD01848836	SAL_UB6916AA_AS	2007	Brazil	South America
FD01848833	SAL_UB6913AA_AS	2004	Brazil	South America
FD01848828	SAL_UB6911AA_AS	2004	Brazil	South America
FD01848818	SAL_UB6904AA_AS	1998	Brazil	South America
FD01848813	SAL_UB6901AA_AS	1998	Brazil	South America
FD01848812	SAL_UB6900AA_AS	1998	Brazil	South America
FD01848810	SAL_UB6898AA_AS	1998	Brazil	South America
FD01848369	SAL_UB6637AA_AS	2012	India	Asia
FD01848119	SAL_UB6488AA_AS	2016	Colombia	Colombia
FD01848115	SAL_UB6484AA_AS	2016	Colombia	Colombia
FD01848107	SAL_UB6476AA_AS	2016	Colombia	Colombia
FD01848025	SAL_UB6347AA_AS	2015	Colombia	Colombia
FD01847534	SAL_UB5914AA_AS	2008	Pakistan	Asia
FD01847441	SAL_UB5824AA_AS	2013	Colombia	Colombia
FD01542895	SAL_TB6652AA_AS	2004	South Africa	Africa
SMG-19-2049	SAL_VB6553AA_AS		United Kingdom	Europe
SMG-19-2337R	SAL_XB5785AA_AS	2019	United Kingdom	Europe
908922	SAL_EC2472AA_AS	2020	United Kingdom	Europe
915393	SAL_EC6176AA_AS	2020	United Kingdom	Europe
FR10242002	SAL_IC3009AA_AS	2018	Malawi	Africa
FR10241978	SAL_IC3004AA_AS	2018	Malawi	Africa
FR10241936	SAL_IC3002AA_AS	2018	Malawi	Africa
FR10242030	SAL_IC2997AA_AS	2017	Malawi	Africa
FR10242004	SAL_IC2994AA_AS	2017	Malawi	Africa
FR10241965	SAL_IC2984AA_AS	2017	Malawi	Africa
FR10242053	SAL_IC2969AA_AS	2016	Malawi	Africa
FR10242017	SAL_IC2965AA_AS	2016	Malawi	Africa
SME04	SAL_IC6598AA_AS	2012	Brazil	South America
YA00207681	SAL_IC6779AA_AS	2020	South Africa	Africa
BKQZM9	SAL_IC9447AA_AS	2018	Malawi	Africa
PNCS005986	SAL_NC3961AA_AS	2018	Canada	North America
PNUSAS193504	SAL_NC7685AA_AS	2021	United States	North America
340277	SAL_OC0782AA_AS	2019	Paraguay	South America
AUSMDU00033137	SAL_OC4926AA_AS	2014	Australia	Oceania
265422	SAL_OC7974AA_AS	2018	Paraguay	South America
320322	SAL_OC7975AA_AS	2019	Paraguay	South America
238729	SAL_OC8028AA_AS	2018	Paraguay	South America
YA00202424	SAL_OC9838AA_AS	2020	South Africa	Africa
YA00203613	SAL_PC7506AA_AS	2020	South Africa	Africa
SM-093	SAL_QC3108AA_AS	2019	Thailand	Asia
YA00240474	SAL_QC8200AA_AS	2021	South Africa	Africa

## Sheet: HC50_64733
barcode or Enterobase ID	year	country	continent
FD01848133	2017	Colombia	Colombia
FD01848128	2017	Colombia	Colombia
FD01848126	2016	Colombia	Colombia
FD01848113	2016	Colombia	Colombia
FD01848102	2016	Colombia	Colombia
FD01848098	2016	Colombia	Colombia
FD01848094	2016	Colombia	Colombia
FD01848093	2016	Colombia	Colombia
FD01848092	2016	Colombia	Colombia
FD01848083	2016	Colombia	Colombia
FD01848078	2016	Colombia	Colombia
FD01848075	2016	Colombia	Colombia
FD01848074	2016	Colombia	Colombia
FD01848072	2016	Colombia	Colombia
FD01848068	2016	Colombia	Colombia
FD01848067	2016	Colombia	Colombia
FD01848058	2016	Colombia	Colombia
FD01848043	2015	Colombia	Colombia
FD01848036	2015	Colombia	Colombia
FD01848026	2015	Colombia	Colombia
FD01848018	2015	Colombia	Colombia
FD01848014	2015	Colombia	Colombia
FD01848009	2015	Colombia	Colombia
FD01848005	2015	Colombia	Colombia
FD01847455	2013	Colombia	Colombia
FD01847450	2013	Colombia	Colombia
FD01847449	2013	Colombia	Colombia
FD01847433	2013	Colombia	Colombia
FD01847395	2012	Colombia	Colombia
FD01847388	2012	Colombia	Colombia
FD01848024	2015	Colombia	Colombia
FD01848122	2016	Colombia	Colombia
FD01845887	2011	Colombia	Colombia
SAL_RB1381AA_AS	2019	France	Europe
SAL_VA4488AA_AS	2004	Taiwan	Asia
SAL_BB4985AA_AS	2018	United Kingdom	Europe
SAL_GC5050AA_AS		United Kingdom	Europe
SAL_QA7420AA_AS		United States	North America
SAL_TA4552AA_AS	2017	United States	North America
SAL_TA4494AA_AS	2017	United States	North America
SAL_UA2573AA_AS		United States	North America
SAL_UA3777AA_AS		United States	North America
SAL_UA3754AA_AS		United States	North America
SAL_WA6276AA_AS		United States	North America
SAL_XA9033AA_AS		United States	North America
SAL_ZA8953AA_AS		United States	North America
SAL_BB2545AA_AS		United States	North America
SAL_BB5980AA_AS		United States	North America
SAL_BB6111AA_AS		United States	North America
SAL_MB0320AA_AS		United States	North America
